# Supplementary material for: Evolutionary Pareto-optimization of stably folding peptides
Source: BMC Bioinformatics. 2008 Feb 19;9:109. doi: 10.1186/1471-2105-9-109 (PMC2263021; doi:10.1186/1471-2105-9-109)
Supplement: Additional file 2 — We provide the predicted 3D-structures of the most stably folding individuals (sequences and names given in Fig. 4) as a zip-archive of PDB format files. The experimental structure of the wildtype (1-vii) is also included. All structures are superimposed so that the Cα-RMSD to the wildtype structure is minimized. [file 1471-2105-9-109-S2.zip]

Archive with 10 entries (10 files):
- 1vii.flsq.pdb
- r1g11i0.flsq.pdb
- r1g11i1.flsq.pdb
- r1g11i5.flsq.pdb
- r1g12i6.flsq.pdb
- r1g3i0.flsq.pdb
- r1g8i2.flsq.pdb
- r2g10i0.flsq.pdb
- r2g11i4.flsq.pdb
- r2g4i0.flsq.pdb
