# Supplementary material for: Evolutionary Pareto-optimization of stably folding peptides
Source: BMC Bioinformatics. 2008 Feb 19;9:109. doi: 10.1186/1471-2105-9-109 (PMC2263021; doi:10.1186/1471-2105-9-109)
Supplement: Additional file 2 — We provide the predicted 3D-structures of the most stably folding individuals (sequences and names given in Fig. 4) as a zip-archive of PDB format files. The experimental structure of the wildtype (1-vii) is also included. All structures are superimposed so that the Cα-RMSD to the wildtype structure is minimized. [file 1471-2105-9-109-S2.zip › 1vii.flsq.pdb]

ATOM      1  N   MET    41       1.177 -10.035  -3.493  1.00  2.04          
ATOM      2  CA  MET    41       0.292  -8.839  -3.377  1.00  1.55          
ATOM      3  C   MET    41      -0.488  -8.912  -2.063  1.00  1.22          
ATOM      4  O   MET    41      -1.039  -9.937  -1.709  1.00  1.32          
ATOM      5  CB  MET    41      -0.674  -8.793  -4.565  1.00  1.98          
ATOM      6  CG  MET    41      -0.091  -7.889  -5.657  1.00  2.27          
ATOM      7  SD  MET    41      -0.153  -8.747  -7.255  1.00  3.04          
ATOM      8  CE  MET    41      -0.971  -7.432  -8.193  1.00  3.78          
ATOM      9  1H  MET    41       0.835 -10.784  -2.856  1.00  2.30          
ATOM     10  2H  MET    41       1.166 -10.381  -4.475  1.00  2.37          
ATOM     11  3H  MET    41       2.149  -9.775  -3.227  1.00  2.53          
ATOM     12  HA  MET    41       0.900  -7.946  -3.376  1.00  1.67          
ATOM     13  1HB MET    41      -0.814  -9.790  -4.956  1.00  2.45          
ATOM     14  2HB MET    41      -1.623  -8.395  -4.242  1.00  2.38          
ATOM     15  1HG MET    41      -0.664  -6.978  -5.716  1.00  2.70          
ATOM     16  2HG MET    41       0.934  -7.651  -5.412  1.00  2.55          
ATOM     17  1HE MET    41      -0.619  -6.471  -7.850  1.00  4.27          
ATOM     18  2HE MET    41      -0.742  -7.544  -9.243  1.00  4.03          
ATOM     19  3HE MET    41      -2.038  -7.498  -8.043  1.00  4.05          
ATOM     20  N   LEU    42      -0.523  -7.832  -1.331  1.00  1.00          
ATOM     21  CA  LEU    42      -1.241  -7.824  -0.028  1.00  0.81          
ATOM     22  C   LEU    42      -2.736  -8.045  -0.241  1.00  0.80          
ATOM     23  O   LEU    42      -3.467  -7.134  -0.574  1.00  0.93          
ATOM     24  CB  LEU    42      -1.019  -6.479   0.660  1.00  0.81          
ATOM     25  CG  LEU    42      -0.044  -6.671   1.819  1.00  0.91          
ATOM     26  CD1 LEU    42       1.375  -6.825   1.270  1.00  1.27          
ATOM     27  CD2 LEU    42      -0.107  -5.458   2.749  1.00  1.25          
ATOM     28  H   LEU    42      -0.060  -7.024  -1.632  1.00  1.12          
ATOM     29  HA  LEU    42      -0.852  -8.611   0.598  1.00  0.97          
ATOM     30  1HB LEU    42      -0.605  -5.774  -0.049  1.00  1.24          
ATOM     31  2HB LEU    42      -1.957  -6.102   1.037  1.00  1.12          
ATOM     32  HG  LEU    42      -0.315  -7.561   2.366  1.00  1.26          
ATOM     33 1HD1 LEU    42       1.380  -7.567   0.487  1.00  1.77          
ATOM     34 2HD1 LEU    42       1.712  -5.881   0.872  1.00  1.84          
ATOM     35 3HD1 LEU    42       2.036  -7.137   2.067  1.00  1.44          
ATOM     36 1HD2 LEU    42      -0.826  -4.747   2.369  1.00  1.74          
ATOM     37 2HD2 LEU    42      -0.404  -5.776   3.736  1.00  1.73          
ATOM     38 3HD2 LEU    42       0.865  -4.994   2.798  1.00  1.71          
ATOM     39  N   SER    43      -3.200  -9.245  -0.031  1.00  0.90          
ATOM     40  CA  SER    43      -4.651  -9.514  -0.199  1.00  1.03          
ATOM     41  C   SER    43      -5.409  -8.677   0.829  1.00  0.94          
ATOM     42  O   SER    43      -4.872  -8.326   1.858  1.00  1.10          
ATOM     43  CB  SER    43      -4.927 -10.999   0.040  1.00  1.27          
ATOM     44  OG  SER    43      -3.870 -11.553   0.812  1.00  1.93          
ATOM     45  H   SER    43      -2.597  -9.963   0.253  1.00  1.02          
ATOM     46  HA  SER    43      -4.963  -9.238  -1.196  1.00  1.12          
ATOM     47  1HB SER    43      -5.860 -11.114   0.575  1.00  1.57          
ATOM     48  2HB SER    43      -4.994 -11.511  -0.912  1.00  1.74          
ATOM     49  HG  SER    43      -4.087 -12.468   1.000  1.00  2.35          
ATOM     50  N   ASP    44      -6.640  -8.346   0.567  1.00  0.84          
ATOM     51  CA  ASP    44      -7.413  -7.518   1.539  1.00  0.80          
ATOM     52  C   ASP    44      -6.988  -7.854   2.975  1.00  0.77          
ATOM     53  O   ASP    44      -6.282  -7.101   3.614  1.00  0.69          
ATOM     54  CB  ASP    44      -8.906  -7.804   1.367  1.00  0.96          
ATOM     55  CG  ASP    44      -9.451  -6.972   0.204  1.00  1.54          
ATOM     56  OD1 ASP    44      -8.745  -6.836  -0.781  1.00  2.19          
ATOM     57  OD2 ASP    44     -10.564  -6.485   0.319  1.00  2.25          
ATOM     58  H   ASP    44      -7.056  -8.631  -0.273  1.00  0.90          
ATOM     59  HA  ASP    44      -7.224  -6.472   1.347  1.00  0.74          
ATOM     60  1HB ASP    44      -9.051  -8.854   1.157  1.00  1.47          
ATOM     61  2HB ASP    44      -9.432  -7.542   2.273  1.00  1.34          
ATOM     62  N   GLU    45      -7.424  -8.973   3.486  1.00  0.88          
ATOM     63  CA  GLU    45      -7.065  -9.365   4.887  1.00  0.90          
ATOM     64  C   GLU    45      -5.631  -8.936   5.230  1.00  0.80          
ATOM     65  O   GLU    45      -5.414  -8.125   6.108  1.00  0.74          
ATOM     66  CB  GLU    45      -7.175 -10.885   5.044  1.00  1.08          
ATOM     67  CG  GLU    45      -8.599 -11.341   4.738  1.00  1.52          
ATOM     68  CD  GLU    45      -9.041 -12.354   5.797  1.00  2.05          
ATOM     69  OE1 GLU    45      -8.236 -12.676   6.657  1.00  2.49          
ATOM     70  OE2 GLU    45     -10.176 -12.792   5.728  1.00  2.71          
ATOM     71  H   GLU    45      -7.999  -9.558   2.951  1.00  0.97          
ATOM     72  HA  GLU    45      -7.748  -8.887   5.572  1.00  0.91          
ATOM     73  1HB GLU    45      -6.496 -11.366   4.361  1.00  1.60          
ATOM     74  2HB GLU    45      -6.921 -11.163   6.054  1.00  1.43          
ATOM     75  1HG GLU    45      -9.265 -10.488   4.746  1.00  2.03          
ATOM     76  2HG GLU    45      -8.619 -11.809   3.766  1.00  2.14          
ATOM     77  N   ASP    46      -4.648  -9.484   4.564  1.00  0.81          
ATOM     78  CA  ASP    46      -3.236  -9.113   4.886  1.00  0.79          
ATOM     79  C   ASP    46      -3.114  -7.591   4.981  1.00  0.62          
ATOM     80  O   ASP    46      -2.715  -7.058   5.995  1.00  0.61          
ATOM     81  CB  ASP    46      -2.308  -9.640   3.788  1.00  0.85          
ATOM     82  CG  ASP    46      -1.888 -11.074   4.117  1.00  1.05          
ATOM     83  OD1 ASP    46      -2.768 -11.908   4.268  1.00  1.81          
ATOM     84  OD2 ASP    46      -0.696 -11.315   4.213  1.00  1.26          
ATOM     85  H   ASP    46      -4.835 -10.148   3.867  1.00  0.88          
ATOM     86  HA  ASP    46      -2.956  -9.549   5.836  1.00  0.88          
ATOM     87  1HB ASP    46      -2.828  -9.626   2.841  1.00  0.83          
ATOM     88  2HB ASP    46      -1.430  -9.016   3.725  1.00  0.82          
ATOM     89  N   PHE    47      -3.473  -6.885   3.946  1.00  0.55          
ATOM     90  CA  PHE    47      -3.401  -5.399   4.003  1.00  0.46          
ATOM     91  C   PHE    47      -3.924  -4.947   5.350  1.00  0.45          
ATOM     92  O   PHE    47      -3.261  -4.261   6.100  1.00  0.48          
ATOM     93  CB  PHE    47      -4.308  -4.823   2.927  1.00  0.49          
ATOM     94  CG  PHE    47      -3.956  -3.376   2.699  1.00  0.51          
ATOM     95  CD1 PHE    47      -2.968  -3.019   1.772  1.00  1.29          
ATOM     96  CD2 PHE    47      -4.615  -2.388   3.437  1.00  1.23          
ATOM     97  CE1 PHE    47      -2.647  -1.670   1.587  1.00  1.38          
ATOM     98  CE2 PHE    47      -4.289  -1.044   3.250  1.00  1.24          
ATOM     99  CZ  PHE    47      -3.305  -0.687   2.327  1.00  0.75          
ATOM    100  H   PHE    47      -3.809  -7.328   3.142  1.00  0.60          
ATOM    101  HA  PHE    47      -2.387  -5.060   3.864  1.00  0.49          
ATOM    102  1HB PHE    47      -4.188  -5.384   2.023  1.00  0.54          
ATOM    103  2HB PHE    47      -5.336  -4.890   3.255  1.00  0.54          
ATOM    104  HD1 PHE    47      -2.459  -3.779   1.200  1.00  2.09          
ATOM    105  HD2 PHE    47      -5.378  -2.663   4.149  1.00  2.06          
ATOM    106  HE1 PHE    47      -1.883  -1.385   0.882  1.00  2.22          
ATOM    107  HE2 PHE    47      -4.795  -0.282   3.820  1.00  2.03          
ATOM    108  HZ  PHE    47      -3.051   0.345   2.185  1.00  0.88          
ATOM    109  N   LYS    48      -5.125  -5.331   5.634  1.00  0.52          
ATOM    110  CA  LYS    48      -5.767  -4.949   6.925  1.00  0.61          
ATOM    111  C   LYS    48      -4.723  -4.927   8.050  1.00  0.59          
ATOM    112  O   LYS    48      -4.461  -3.897   8.642  1.00  0.61          
ATOM    113  CB  LYS    48      -6.869  -5.956   7.271  1.00  0.80          
ATOM    114  CG  LYS    48      -8.076  -5.200   7.828  1.00  1.32          
ATOM    115  CD  LYS    48      -9.377  -5.878   7.381  1.00  1.99          
ATOM    116  CE  LYS    48     -10.520  -4.860   7.425  1.00  2.92          
ATOM    117  NZ  LYS    48     -11.330  -5.058   8.661  1.00  3.63          
ATOM    118  H   LYS    48      -5.617  -5.872   4.976  1.00  0.58          
ATOM    119  HA  LYS    48      -6.203  -3.965   6.825  1.00  0.64          
ATOM    120  1HB LYS    48      -7.157  -6.498   6.380  1.00  1.09          
ATOM    121  2HB LYS    48      -6.504  -6.648   8.013  1.00  1.01          
ATOM    122  1HG LYS    48      -8.027  -5.191   8.906  1.00  1.85          
ATOM    123  2HG LYS    48      -8.060  -4.184   7.463  1.00  1.76          
ATOM    124  1HD LYS    48      -9.265  -6.249   6.374  1.00  2.45          
ATOM    125  2HD LYS    48      -9.602  -6.702   8.042  1.00  2.28          
ATOM    126  1HE LYS    48     -10.113  -3.861   7.424  1.00  3.38          
ATOM    127  2HE LYS    48     -11.150  -4.992   6.559  1.00  3.26          
ATOM    128  1HZ LYS    48     -10.779  -5.601   9.356  1.00  3.89          
ATOM    129  2HZ LYS    48     -11.577  -4.133   9.064  1.00  3.98          
ATOM    130  3HZ LYS    48     -12.198  -5.580   8.429  1.00  4.03          
ATOM    131  N   ALA    49      -4.130  -6.052   8.358  1.00  0.64          
ATOM    132  CA  ALA    49      -3.109  -6.090   9.450  1.00  0.75          
ATOM    133  C   ALA    49      -1.767  -5.565   8.932  1.00  0.79          
ATOM    134  O   ALA    49      -0.720  -6.085   9.262  1.00  1.31          
ATOM    135  CB  ALA    49      -2.931  -7.534   9.928  1.00  0.91          
ATOM    136  H   ALA    49      -4.357  -6.875   7.874  1.00  0.67          
ATOM    137  HA  ALA    49      -3.441  -5.477  10.275  1.00  0.77          
ATOM    138  1HB ALA    49      -3.828  -8.095   9.717  1.00  1.30          
ATOM    139  2HB ALA    49      -2.096  -7.983   9.410  1.00  1.36          
ATOM    140  3HB ALA    49      -2.742  -7.541  10.992  1.00  1.47          
ATOM    141  N   VAL    50      -1.787  -4.543   8.123  1.00  0.58          
ATOM    142  CA  VAL    50      -0.514  -3.998   7.587  1.00  0.65          
ATOM    143  C   VAL    50      -0.582  -2.467   7.545  1.00  0.63          
ATOM    144  O   VAL    50      -0.049  -1.793   8.404  1.00  0.74          
ATOM    145  CB  VAL    50      -0.291  -4.552   6.183  1.00  0.71          
ATOM    146  CG1 VAL    50       0.935  -3.888   5.559  1.00  0.78          
ATOM    147  CG2 VAL    50      -0.064  -6.066   6.275  1.00  0.87          
ATOM    148  H   VAL    50      -2.636  -4.140   7.863  1.00  0.79          
ATOM    149  HA  VAL    50       0.303  -4.301   8.225  1.00  0.77          
ATOM    150  HB  VAL    50      -1.160  -4.352   5.575  1.00  0.72          
ATOM    151 1HG1 VAL    50       1.011  -2.867   5.904  1.00  1.32          
ATOM    152 2HG1 VAL    50       1.818  -4.433   5.850  1.00  1.30          
ATOM    153 3HG1 VAL    50       0.843  -3.900   4.483  1.00  1.26          
ATOM    154 1HG2 VAL    50      -0.725  -6.484   7.019  1.00  1.31          
ATOM    155 2HG2 VAL    50      -0.266  -6.521   5.318  1.00  1.30          
ATOM    156 3HG2 VAL    50       0.961  -6.258   6.557  1.00  1.48          
ATOM    157  N   PHE    51      -1.236  -1.910   6.562  1.00  0.59          
ATOM    158  CA  PHE    51      -1.330  -0.424   6.489  1.00  0.68          
ATOM    159  C   PHE    51      -2.411   0.061   7.451  1.00  0.73          
ATOM    160  O   PHE    51      -2.139   0.642   8.482  1.00  0.86          
ATOM    161  CB  PHE    51      -1.736   0.011   5.084  1.00  0.71          
ATOM    162  CG  PHE    51      -0.689  -0.385   4.079  1.00  0.63          
ATOM    163  CD1 PHE    51       0.391   0.463   3.821  1.00  1.30          
ATOM    164  CD2 PHE    51      -0.820  -1.585   3.379  1.00  1.31          
ATOM    165  CE1 PHE    51       1.344   0.107   2.863  1.00  1.37          
ATOM    166  CE2 PHE    51       0.126  -1.940   2.415  1.00  1.26          
ATOM    167  CZ  PHE    51       1.210  -1.095   2.156  1.00  0.68          
ATOM    168  H   PHE    51      -1.665  -2.465   5.879  1.00  0.57          
ATOM    169  HA  PHE    51      -0.377   0.019   6.744  1.00  0.79          
ATOM    170  1HB PHE    51      -2.673  -0.458   4.823  1.00  0.79          
ATOM    171  2HB PHE    51      -1.857   1.085   5.066  1.00  0.81          
ATOM    172  HD1 PHE    51       0.493   1.389   4.366  1.00  2.09          
ATOM    173  HD2 PHE    51      -1.655  -2.239   3.582  1.00  2.16          
ATOM    174  HE1 PHE    51       2.179   0.760   2.667  1.00  2.22          
ATOM    175  HE2 PHE    51       0.021  -2.866   1.872  1.00  2.06          
ATOM    176  HZ  PHE    51       1.937  -1.368   1.405  1.00  0.75          
ATOM    177  N   GLY    52      -3.645  -0.171   7.096  1.00  0.68          
ATOM    178  CA  GLY    52      -4.783   0.272   7.945  1.00  0.80          
ATOM    179  C   GLY    52      -6.003   0.457   7.041  1.00  0.79          
ATOM    180  O   GLY    52      -7.047  -0.126   7.258  1.00  0.83          
ATOM    181  H   GLY    52      -3.824  -0.633   6.251  1.00  0.61          
ATOM    182  1HA GLY    52      -4.991  -0.480   8.696  1.00  0.84          
ATOM    183  2HA GLY    52      -4.541   1.210   8.419  1.00  0.92          
ATOM    184  N   MET    53      -5.867   1.254   6.016  1.00  0.77          
ATOM    185  CA  MET    53      -7.005   1.470   5.080  1.00  0.80          
ATOM    186  C   MET    53      -6.922   0.435   3.952  1.00  0.72          
ATOM    187  O   MET    53      -6.919  -0.756   4.193  1.00  0.82          
ATOM    188  CB  MET    53      -6.923   2.886   4.503  1.00  0.88          
ATOM    189  CG  MET    53      -6.831   3.890   5.656  1.00  1.09          
ATOM    190  SD  MET    53      -7.798   5.365   5.255  1.00  1.51          
ATOM    191  CE  MET    53      -6.600   6.587   5.842  1.00  2.02          
ATOM    192  H   MET    53      -5.011   1.702   5.855  1.00  0.77          
ATOM    193  HA  MET    53      -7.938   1.349   5.611  1.00  0.86          
ATOM    194  1HB MET    53      -6.046   2.971   3.870  1.00  0.74          
ATOM    195  2HB MET    53      -7.811   3.090   3.922  1.00  1.00          
ATOM    196  1HG MET    53      -7.221   3.439   6.557  1.00  1.39          
ATOM    197  2HG MET    53      -5.798   4.166   5.813  1.00  1.35          
ATOM    198  1HE MET    53      -5.598   6.224   5.656  1.00  2.35          
ATOM    199  2HE MET    53      -6.751   7.523   5.321  1.00  2.64          
ATOM    200  3HE MET    53      -6.732   6.744   6.899  1.00  2.38          
ATOM    201  N   THR    54      -6.838   0.873   2.724  1.00  0.68          
ATOM    202  CA  THR    54      -6.738  -0.094   1.592  1.00  0.67          
ATOM    203  C   THR    54      -5.503   0.244   0.768  1.00  0.63          
ATOM    204  O   THR    54      -4.976   1.331   0.860  1.00  0.76          
ATOM    205  CB  THR    54      -7.985   0.011   0.708  1.00  0.81          
ATOM    206  OG1 THR    54      -8.899   0.934   1.280  1.00  1.27          
ATOM    207  CG2 THR    54      -8.652  -1.360   0.594  1.00  1.20          
ATOM    208  H   THR    54      -6.829   1.835   2.545  1.00  0.75          
ATOM    209  HA  THR    54      -6.645  -1.090   1.975  1.00  0.66          
ATOM    210  HB  THR    54      -7.700   0.349  -0.276  1.00  1.18          
ATOM    211  HG1 THR    54      -9.786   0.680   1.011  1.00  1.69          
ATOM    212 1HG2 THR    54      -8.215  -2.034   1.316  1.00  1.64          
ATOM    213 2HG2 THR    54      -9.709  -1.261   0.789  1.00  1.58          
ATOM    214 3HG2 THR    54      -8.505  -1.752  -0.400  1.00  1.85          
ATOM    215  N   ARG    55      -5.033  -0.659  -0.047  1.00  0.66          
ATOM    216  CA  ARG    55      -3.852  -0.344  -0.865  1.00  0.65          
ATOM    217  C   ARG    55      -4.267   0.735  -1.866  1.00  0.70          
ATOM    218  O   ARG    55      -3.572   1.710  -2.070  1.00  0.69          
ATOM    219  CB  ARG    55      -3.395  -1.613  -1.580  1.00  0.74          
ATOM    220  CG  ARG    55      -1.950  -1.930  -1.173  1.00  0.67          
ATOM    221  CD  ARG    55      -1.181  -2.510  -2.362  1.00  0.96          
ATOM    222  NE  ARG    55      -2.127  -3.218  -3.281  1.00  1.00          
ATOM    223  CZ  ARG    55      -2.969  -4.110  -2.831  1.00  0.93          
ATOM    224  NH1 ARG    55      -2.873  -4.557  -1.609  1.00  0.94          
ATOM    225  NH2 ARG    55      -3.874  -4.606  -3.630  1.00  1.17          
ATOM    226  H   ARG    55      -5.459  -1.533  -0.131  1.00  0.83          
ATOM    227  HA  ARG    55      -3.060   0.028  -0.233  1.00  0.61          
ATOM    228  1HB ARG    55      -4.037  -2.435  -1.294  1.00  0.84          
ATOM    229  2HB ARG    55      -3.453  -1.468  -2.639  1.00  0.86          
ATOM    230  1HG ARG    55      -1.466  -1.021  -0.840  1.00  0.74          
ATOM    231  2HG ARG    55      -1.955  -2.641  -0.362  1.00  0.86          
ATOM    232  1HD ARG    55      -0.720  -1.710  -2.911  1.00  1.24          
ATOM    233  2HD ARG    55      -0.410  -3.183  -1.997  1.00  1.30          
ATOM    234  HE  ARG    55      -2.151  -2.970  -4.229  1.00  1.27          
ATOM    235 1HH1 ARG    55      -2.150  -4.226  -1.009  1.00  1.00          
ATOM    236 2HH1 ARG    55      -3.528  -5.232  -1.273  1.00  1.12          
ATOM    237 1HH2 ARG    55      -3.920  -4.302  -4.581  1.00  1.39          
ATOM    238 2HH2 ARG    55      -4.519  -5.289  -3.291  1.00  1.26          
ATOM    239  N   SER    56      -5.424   0.590  -2.458  1.00  0.80          
ATOM    240  CA  SER    56      -5.903   1.628  -3.412  1.00  0.88          
ATOM    241  C   SER    56      -5.852   2.984  -2.709  1.00  0.80          
ATOM    242  O   SER    56      -5.160   3.888  -3.132  1.00  0.87          
ATOM    243  CB  SER    56      -7.342   1.319  -3.829  1.00  0.99          
ATOM    244  OG  SER    56      -7.410   1.228  -5.246  1.00  1.74          
ATOM    245  H   SER    56      -5.986  -0.187  -2.255  1.00  0.85          
ATOM    246  HA  SER    56      -5.265   1.644  -4.283  1.00  0.93          
ATOM    247  1HB SER    56      -7.651   0.381  -3.399  1.00  1.36          
ATOM    248  2HB SER    56      -7.995   2.107  -3.476  1.00  1.41          
ATOM    249  HG  SER    56      -8.337   1.176  -5.494  1.00  2.04          
ATOM    250  N   ALA    57      -6.563   3.127  -1.620  1.00  0.71          
ATOM    251  CA  ALA    57      -6.531   4.418  -0.879  1.00  0.70          
ATOM    252  C   ALA    57      -5.098   4.662  -0.409  1.00  0.61          
ATOM    253  O   ALA    57      -4.613   5.776  -0.400  1.00  0.68          
ATOM    254  CB  ALA    57      -7.464   4.346   0.332  1.00  0.73          
ATOM    255  H   ALA    57      -7.104   2.381  -1.285  1.00  0.70          
ATOM    256  HA  ALA    57      -6.842   5.221  -1.532  1.00  0.79          
ATOM    257  1HB ALA    57      -7.940   3.377   0.364  1.00  1.24          
ATOM    258  2HB ALA    57      -6.892   4.496   1.236  1.00  1.34          
ATOM    259  3HB ALA    57      -8.218   5.115   0.254  1.00  1.19          
ATOM    260  N   PHE    58      -4.416   3.617  -0.022  1.00  0.52          
ATOM    261  CA  PHE    58      -3.006   3.761   0.443  1.00  0.50          
ATOM    262  C   PHE    58      -2.204   4.557  -0.585  1.00  0.51          
ATOM    263  O   PHE    58      -1.238   5.217  -0.260  1.00  0.54          
ATOM    264  CB  PHE    58      -2.397   2.371   0.590  1.00  0.55          
ATOM    265  CG  PHE    58      -0.905   2.469   0.788  1.00  0.55          
ATOM    266  CD1 PHE    58      -0.386   3.134   1.905  1.00  1.06          
ATOM    267  CD2 PHE    58      -0.039   1.885  -0.144  1.00  1.28          
ATOM    268  CE1 PHE    58       1.000   3.215   2.088  1.00  1.10          
ATOM    269  CE2 PHE    58       1.345   1.967   0.038  1.00  1.36          
ATOM    270  CZ  PHE    58       1.865   2.633   1.155  1.00  0.79          
ATOM    271  H   PHE    58      -4.834   2.726  -0.043  1.00  0.54          
ATOM    272  HA  PHE    58      -2.984   4.270   1.394  1.00  0.53          
ATOM    273  1HB PHE    58      -2.839   1.888   1.440  1.00  0.65          
ATOM    274  2HB PHE    58      -2.603   1.794  -0.299  1.00  0.62          
ATOM    275  HD1 PHE    58      -1.053   3.585   2.624  1.00  1.77          
ATOM    276  HD2 PHE    58      -0.440   1.371  -1.007  1.00  1.99          
ATOM    277  HE1 PHE    58       1.401   3.728   2.950  1.00  1.79          
ATOM    278  HE2 PHE    58       2.013   1.516  -0.681  1.00  2.11          
ATOM    279  HZ  PHE    58       2.933   2.696   1.297  1.00  0.92          
ATOM    280  N   ALA    59      -2.591   4.491  -1.824  1.00  0.58          
ATOM    281  CA  ALA    59      -1.848   5.239  -2.878  1.00  0.67          
ATOM    282  C   ALA    59      -2.368   6.679  -2.961  1.00  0.65          
ATOM    283  O   ALA    59      -2.321   7.304  -4.002  1.00  0.88          
ATOM    284  CB  ALA    59      -2.048   4.549  -4.228  1.00  0.84          
ATOM    285  H   ALA    59      -3.369   3.945  -2.062  1.00  0.64          
ATOM    286  HA  ALA    59      -0.795   5.251  -2.635  1.00  0.68          
ATOM    287  1HB ALA    59      -3.040   4.124  -4.272  1.00  1.39          
ATOM    288  2HB ALA    59      -1.930   5.271  -5.023  1.00  1.18          
ATOM    289  3HB ALA    59      -1.315   3.764  -4.342  1.00  1.46          
ATOM    290  N   ASN    60      -2.857   7.216  -1.873  1.00  0.65          
ATOM    291  CA  ASN    60      -3.367   8.618  -1.899  1.00  0.68          
ATOM    292  C   ASN    60      -2.388   9.519  -1.142  1.00  0.60          
ATOM    293  O   ASN    60      -2.412  10.726  -1.267  1.00  0.74          
ATOM    294  CB  ASN    60      -4.746   8.682  -1.236  1.00  0.81          
ATOM    295  CG  ASN    60      -5.773   7.988  -2.133  1.00  0.98          
ATOM    296  OD1 ASN    60      -5.713   6.791  -2.328  1.00  1.47          
ATOM    297  ND2 ASN    60      -6.720   8.699  -2.690  1.00  1.59          
ATOM    298  H   ASN    60      -2.881   6.702  -1.041  1.00  0.82          
ATOM    299  HA  ASN    60      -3.443   8.954  -2.922  1.00  0.76          
ATOM    300  1HB ASN    60      -4.709   8.184  -0.278  1.00  0.80          
ATOM    301  2HB ASN    60      -5.032   9.715  -1.099  1.00  0.88          
ATOM    302 1HD2 ASN    60      -7.386   8.262  -3.268  1.00  1.71          
ATOM    303 2HD2 ASN    60      -6.764   9.669  -2.530  1.00  2.24          
ATOM    304  N   LEU    61      -1.516   8.933  -0.365  1.00  0.58          
ATOM    305  CA  LEU    61      -0.519   9.746   0.388  1.00  0.60          
ATOM    306  C   LEU    61       0.613  10.128  -0.576  1.00  0.56          
ATOM    307  O   LEU    61       0.644   9.653  -1.695  1.00  0.55          
ATOM    308  CB  LEU    61       0.034   8.918   1.558  1.00  0.67          
ATOM    309  CG  LEU    61      -1.085   8.074   2.174  1.00  0.73          
ATOM    310  CD1 LEU    61      -0.623   6.619   2.290  1.00  0.67          
ATOM    311  CD2 LEU    61      -1.413   8.614   3.568  1.00  1.43          
ATOM    312  H   LEU    61      -1.507   7.956  -0.288  1.00  0.71          
ATOM    313  HA  LEU    61      -0.991  10.642   0.766  1.00  0.69          
ATOM    314  1HB LEU    61       0.819   8.269   1.203  1.00  0.82          
ATOM    315  2HB LEU    61       0.426   9.577   2.313  1.00  0.84          
ATOM    316  HG  LEU    61      -1.966   8.126   1.549  1.00  1.17          
ATOM    317 1HD1 LEU    61       0.308   6.581   2.835  1.00  1.32          
ATOM    318 2HD1 LEU    61      -1.371   6.043   2.814  1.00  1.30          
ATOM    319 3HD1 LEU    61      -0.479   6.209   1.301  1.00  1.23          
ATOM    320 1HD2 LEU    61      -0.581   9.202   3.929  1.00  1.75          
ATOM    321 2HD2 LEU    61      -2.295   9.235   3.516  1.00  1.93          
ATOM    322 3HD2 LEU    61      -1.591   7.790   4.243  1.00  2.05          
ATOM    323  N   PRO    62       1.506  10.976  -0.131  1.00  0.63          
ATOM    324  CA  PRO    62       2.631  11.430  -0.968  1.00  0.69          
ATOM    325  C   PRO    62       3.461  10.229  -1.425  1.00  0.63          
ATOM    326  O   PRO    62       3.585   9.251  -0.721  1.00  0.56          
ATOM    327  CB  PRO    62       3.453  12.350  -0.059  1.00  0.83          
ATOM    328  CG  PRO    62       2.690  12.484   1.283  1.00  0.86          
ATOM    329  CD  PRO    62       1.474  11.547   1.225  1.00  0.74          
ATOM    330  HA  PRO    62       2.269  11.985  -1.820  1.00  0.73          
ATOM    331  1HB PRO    62       4.429  11.915   0.112  1.00  0.84          
ATOM    332  2HB PRO    62       3.557  13.322  -0.516  1.00  0.92          
ATOM    333  1HG PRO    62       3.336  12.196   2.102  1.00  0.90          
ATOM    334  2HG PRO    62       2.357  13.502   1.416  1.00  0.96          
ATOM    335  1HD PRO    62       1.580  10.769   1.966  1.00  0.71          
ATOM    336  2HD PRO    62       0.560  12.099   1.380  1.00  0.80          
ATOM    337  N   LEU    63       4.021  10.291  -2.604  1.00  0.71          
ATOM    338  CA  LEU    63       4.831   9.145  -3.107  1.00  0.73          
ATOM    339  C   LEU    63       5.927   8.797  -2.105  1.00  0.75          
ATOM    340  O   LEU    63       6.191   7.640  -1.845  1.00  0.72          
ATOM    341  CB  LEU    63       5.465   9.516  -4.450  1.00  0.88          
ATOM    342  CG  LEU    63       5.424   8.305  -5.385  1.00  1.08          
ATOM    343  CD1 LEU    63       5.981   7.081  -4.657  1.00  1.65          
ATOM    344  CD2 LEU    63       3.978   8.034  -5.803  1.00  1.69          
ATOM    345  H   LEU    63       3.901  11.089  -3.160  1.00  0.77          
ATOM    346  HA  LEU    63       4.190   8.287  -3.237  1.00  0.67          
ATOM    347  1HB LEU    63       4.916  10.334  -4.894  1.00  0.95          
ATOM    348  2HB LEU    63       6.491   9.813  -4.293  1.00  1.04          
ATOM    349  HG  LEU    63       6.024   8.507  -6.261  1.00  1.68          
ATOM    350 1HD1 LEU    63       6.644   7.403  -3.867  1.00  2.13          
ATOM    351 2HD1 LEU    63       5.164   6.516  -4.232  1.00  2.21          
ATOM    352 3HD1 LEU    63       6.526   6.461  -5.354  1.00  2.09          
ATOM    353 1HD2 LEU    63       3.310   8.366  -5.023  1.00  2.10          
ATOM    354 2HD2 LEU    63       3.760   8.571  -6.712  1.00  2.35          
ATOM    355 3HD2 LEU    63       3.842   6.976  -5.968  1.00  2.09          
ATOM    356  N   TRP    64       6.565   9.774  -1.525  1.00  0.82          
ATOM    357  CA  TRP    64       7.623   9.455  -0.539  1.00  0.87          
ATOM    358  C   TRP    64       6.950   8.826   0.670  1.00  0.75          
ATOM    359  O   TRP    64       7.508   7.981   1.340  1.00  0.75          
ATOM    360  CB  TRP    64       8.367  10.724  -0.133  1.00  1.02          
ATOM    361  CG  TRP    64       7.396  11.800   0.212  1.00  1.01          
ATOM    362  CD1 TRP    64       6.997  12.793  -0.613  1.00  1.06          
ATOM    363  CD2 TRP    64       6.709  12.009   1.467  1.00  1.00          
ATOM    364  NE1 TRP    64       6.102  13.602   0.066  1.00  1.07          
ATOM    365  CE2 TRP    64       5.893  13.156   1.357  1.00  1.05          
ATOM    366  CE3 TRP    64       6.720  11.311   2.676  1.00  0.99          
ATOM    367  CZ2 TRP    64       5.114  13.600   2.425  1.00  1.10          
ATOM    368  CZ3 TRP    64       5.939  11.748   3.757  1.00  1.05          
ATOM    369  CH2 TRP    64       5.136  12.893   3.632  1.00  1.10          
ATOM    370  H   TRP    64       6.339  10.705  -1.725  1.00  0.87          
ATOM    371  HA  TRP    64       8.316   8.746  -0.971  1.00  0.90          
ATOM    372  1HB TRP    64       8.989  10.515   0.727  1.00  1.07          
ATOM    373  2HB TRP    64       8.983  11.049  -0.949  1.00  1.12          
ATOM    374  HD1 TRP    64       7.321  12.932  -1.634  1.00  1.10          
ATOM    375  HE1 TRP    64       5.663  14.395  -0.303  1.00  1.11          
ATOM    376  HE3 TRP    64       7.336  10.430   2.767  1.00  0.97          
ATOM    377  HZ2 TRP    64       4.499  14.481   2.321  1.00  1.15          
ATOM    378  HZ3 TRP    64       5.955  11.202   4.689  1.00  1.07          
ATOM    379  HH2 TRP    64       4.535  13.226   4.465  1.00  1.18          
ATOM    380  N   LYS    65       5.735   9.212   0.931  1.00  0.69          
ATOM    381  CA  LYS    65       5.003   8.619   2.065  1.00  0.62          
ATOM    382  C   LYS    65       4.625   7.193   1.682  1.00  0.49          
ATOM    383  O   LYS    65       4.482   6.327   2.520  1.00  0.47          
ATOM    384  CB  LYS    65       3.750   9.441   2.323  1.00  0.66          
ATOM    385  CG  LYS    65       3.680   9.795   3.803  1.00  0.99          
ATOM    386  CD  LYS    65       2.685   8.869   4.511  1.00  0.77          
ATOM    387  CE  LYS    65       3.445   7.844   5.363  1.00  0.82          
ATOM    388  NZ  LYS    65       4.521   8.535   6.129  1.00  1.60          
ATOM    389  H   LYS    65       5.293   9.877   0.363  1.00  0.71          
ATOM    390  HA  LYS    65       5.629   8.611   2.945  1.00  0.69          
ATOM    391  1HB LYS    65       3.792  10.350   1.737  1.00  0.77          
ATOM    392  2HB LYS    65       2.879   8.872   2.043  1.00  0.76          
ATOM    393  1HG LYS    65       4.660   9.682   4.247  1.00  1.63          
ATOM    394  2HG LYS    65       3.357  10.817   3.903  1.00  1.60          
ATOM    395  1HD LYS    65       2.040   9.456   5.148  1.00  1.26          
ATOM    396  2HD LYS    65       2.090   8.351   3.776  1.00  1.15          
ATOM    397  1HE LYS    65       2.761   7.374   6.053  1.00  1.22          
ATOM    398  2HE LYS    65       3.885   7.091   4.722  1.00  0.79          
ATOM    399  1HZ LYS    65       4.301   9.548   6.197  1.00  2.02          
ATOM    400  2HZ LYS    65       4.581   8.128   7.084  1.00  2.10          
ATOM    401  3HZ LYS    65       5.431   8.412   5.641  1.00  2.11          
ATOM    402  N   GLN    66       4.485   6.942   0.407  1.00  0.48          
ATOM    403  CA  GLN    66       4.144   5.576  -0.045  1.00  0.47          
ATOM    404  C   GLN    66       5.339   4.669   0.217  1.00  0.53          
ATOM    405  O   GLN    66       5.362   3.913   1.164  1.00  0.54          
ATOM    406  CB  GLN    66       3.848   5.590  -1.535  1.00  0.55          
ATOM    407  CG  GLN    66       2.704   6.555  -1.799  1.00  0.52          
ATOM    408  CD  GLN    66       2.181   6.345  -3.219  1.00  0.65          
ATOM    409  OE1 GLN    66       1.451   7.167  -3.739  1.00  0.85          
ATOM    410  NE2 GLN    66       2.526   5.269  -3.872  1.00  0.70          
ATOM    411  H   GLN    66       4.618   7.651  -0.251  1.00  0.54          
ATOM    412  HA  GLN    66       3.279   5.226   0.487  1.00  0.44          
ATOM    413  1HB GLN    66       4.726   5.911  -2.077  1.00  0.63          
ATOM    414  2HB GLN    66       3.565   4.600  -1.855  1.00  0.60          
ATOM    415  1HG GLN    66       1.916   6.377  -1.086  1.00  0.49          
ATOM    416  2HG GLN    66       3.062   7.560  -1.689  1.00  0.52          
ATOM    417 1HE2 GLN    66       2.204   5.127  -4.784  1.00  0.79          
ATOM    418 2HE2 GLN    66       3.111   4.605  -3.448  1.00  0.74          
ATOM    419  N   GLN    67       6.341   4.759  -0.616  1.00  0.64          
ATOM    420  CA  GLN    67       7.556   3.918  -0.427  1.00  0.73          
ATOM    421  C   GLN    67       7.865   3.793   1.064  1.00  0.67          
ATOM    422  O   GLN    67       8.290   2.757   1.531  1.00  0.72          
ATOM    423  CB  GLN    67       8.737   4.568  -1.148  1.00  0.87          
ATOM    424  CG  GLN    67       8.470   4.571  -2.654  1.00  0.98          
ATOM    425  CD  GLN    67       9.723   5.042  -3.397  1.00  1.42          
ATOM    426  OE1 GLN    67      10.816   4.977  -2.871  1.00  2.15          
ATOM    427  NE2 GLN    67       9.604   5.522  -4.606  1.00  1.91          
ATOM    428  H   GLN    67       6.296   5.391  -1.366  1.00  0.67          
ATOM    429  HA  GLN    67       7.387   2.940  -0.837  1.00  0.79          
ATOM    430  1HB GLN    67       8.857   5.584  -0.801  1.00  0.85          
ATOM    431  2HB GLN    67       9.637   4.006  -0.946  1.00  1.03          
ATOM    432  1HG GLN    67       8.215   3.571  -2.976  1.00  1.42          
ATOM    433  2HG GLN    67       7.652   5.239  -2.873  1.00  1.33          
ATOM    434 1HE2 GLN    67      10.402   5.828  -5.094  1.00  2.45          
ATOM    435 2HE2 GLN    67       8.717   5.575  -5.027  1.00  2.17          
ATOM    436  N   ASN    68       7.648   4.833   1.820  1.00  0.63          
ATOM    437  CA  ASN    68       7.931   4.758   3.280  1.00  0.63          
ATOM    438  C   ASN    68       6.946   3.796   3.944  1.00  0.55          
ATOM    439  O   ASN    68       7.300   2.697   4.312  1.00  0.61          
ATOM    440  CB  ASN    68       7.791   6.146   3.901  1.00  0.69          
ATOM    441  CG  ASN    68       9.154   6.839   3.894  1.00  0.87          
ATOM    442  OD1 ASN    68      10.177   6.190   3.799  1.00  1.19          
ATOM    443  ND2 ASN    68       9.210   8.138   3.986  1.00  1.13          
ATOM    444  H   ASN    68       7.298   5.663   1.429  1.00  0.64          
ATOM    445  HA  ASN    68       8.938   4.398   3.431  1.00  0.69          
ATOM    446  1HB ASN    68       7.085   6.729   3.327  1.00  0.66          
ATOM    447  2HB ASN    68       7.443   6.052   4.919  1.00  0.75          
ATOM    448 1HD2 ASN    68      10.082   8.593   3.982  1.00  1.24          
ATOM    449 2HD2 ASN    68       8.380   8.661   4.060  1.00  1.45          
ATOM    450  N   LEU    69       5.713   4.195   4.097  1.00  0.50          
ATOM    451  CA  LEU    69       4.717   3.288   4.737  1.00  0.50          
ATOM    452  C   LEU    69       4.910   1.870   4.191  1.00  0.51          
ATOM    453  O   LEU    69       4.598   0.893   4.837  1.00  0.59          
ATOM    454  CB  LEU    69       3.300   3.763   4.411  1.00  0.52          
ATOM    455  CG  LEU    69       2.863   4.798   5.447  1.00  0.63          
ATOM    456  CD1 LEU    69       1.579   5.484   4.978  1.00  0.74          
ATOM    457  CD2 LEU    69       2.612   4.104   6.788  1.00  0.82          
ATOM    458  H   LEU    69       5.445   5.086   3.791  1.00  0.52          
ATOM    459  HA  LEU    69       4.861   3.291   5.806  1.00  0.56          
ATOM    460  1HB LEU    69       3.288   4.208   3.425  1.00  0.57          
ATOM    461  2HB LEU    69       2.621   2.922   4.439  1.00  0.57          
ATOM    462  HG  LEU    69       3.642   5.537   5.565  1.00  0.71          
ATOM    463 1HD1 LEU    69       0.982   4.782   4.413  1.00  1.11          
ATOM    464 2HD1 LEU    69       1.017   5.824   5.836  1.00  1.46          
ATOM    465 3HD1 LEU    69       1.828   6.328   4.353  1.00  1.23          
ATOM    466 1HD2 LEU    69       2.907   3.066   6.717  1.00  1.32          
ATOM    467 2HD2 LEU    69       3.191   4.590   7.560  1.00  1.22          
ATOM    468 3HD2 LEU    69       1.563   4.164   7.035  1.00  1.40          
ATOM    469  N   LYS    70       5.422   1.763   2.999  1.00  0.54          
ATOM    470  CA  LYS    70       5.645   0.426   2.377  1.00  0.64          
ATOM    471  C   LYS    70       6.797  -0.292   3.077  1.00  0.71          
ATOM    472  O   LYS    70       6.593  -1.144   3.912  1.00  0.76          
ATOM    473  CB  LYS    70       6.005   0.628   0.912  1.00  0.70          
ATOM    474  CG  LYS    70       4.808   1.254   0.187  1.00  0.66          
ATOM    475  CD  LYS    70       5.129   1.475  -1.297  1.00  0.75          
ATOM    476  CE  LYS    70       5.330   0.125  -1.987  1.00  1.01          
ATOM    477  NZ  LYS    70       4.779   0.192  -3.370  1.00  1.62          
ATOM    478  H   LYS    70       5.659   2.571   2.503  1.00  0.56          
ATOM    479  HA  LYS    70       4.746  -0.167   2.453  1.00  0.67          
ATOM    480  1HB LYS    70       6.858   1.289   0.854  1.00  0.69          
ATOM    481  2HB LYS    70       6.249  -0.321   0.462  1.00  0.81          
ATOM    482  1HG LYS    70       3.955   0.597   0.275  1.00  0.72          
ATOM    483  2HG LYS    70       4.582   2.198   0.647  1.00  0.59          
ATOM    484  1HD LYS    70       4.308   2.004  -1.771  1.00  0.77          
ATOM    485  2HD LYS    70       6.025   2.058  -1.390  1.00  0.84          
ATOM    486  1HE LYS    70       6.386  -0.103  -2.028  1.00  1.54          
ATOM    487  2HE LYS    70       4.816  -0.645  -1.430  1.00  1.38          
ATOM    488  1HZ LYS    70       3.852   0.663  -3.351  1.00  2.14          
ATOM    489  2HZ LYS    70       5.426   0.736  -3.976  1.00  2.07          
ATOM    490  3HZ LYS    70       4.674  -0.770  -3.751  1.00  2.07          
ATOM    491  N   LYS    71       8.012   0.034   2.745  1.00  0.74          
ATOM    492  CA  LYS    71       9.148  -0.655   3.421  1.00  0.84          
ATOM    493  C   LYS    71       8.888  -0.646   4.923  1.00  0.74          
ATOM    494  O   LYS    71       9.399  -1.467   5.658  1.00  0.79          
ATOM    495  CB  LYS    71      10.464   0.051   3.104  1.00  0.98          
ATOM    496  CG  LYS    71      10.801  -0.182   1.632  1.00  1.70          
ATOM    497  CD  LYS    71      10.262   0.988   0.809  1.00  2.41          
ATOM    498  CE  LYS    71      11.330   1.468  -0.178  1.00  3.20          
ATOM    499  NZ  LYS    71      11.379   0.553  -1.356  1.00  3.86          
ATOM    500  H   LYS    71       8.171   0.721   2.063  1.00  0.73          
ATOM    501  HA  LYS    71       9.198  -1.678   3.075  1.00  0.94          
ATOM    502  1HB LYS    71      10.361   1.110   3.291  1.00  1.30          
ATOM    503  2HB LYS    71      11.252  -0.353   3.723  1.00  1.38          
ATOM    504  1HG LYS    71      11.872  -0.251   1.512  1.00  2.09          
ATOM    505  2HG LYS    71      10.338  -1.100   1.298  1.00  2.27          
ATOM    506  1HD LYS    71       9.380   0.675   0.268  1.00  2.65          
ATOM    507  2HD LYS    71      10.005   1.797   1.475  1.00  2.70          
ATOM    508  1HE LYS    71      11.085   2.463  -0.511  1.00  3.54          
ATOM    509  2HE LYS    71      12.293   1.483   0.310  1.00  3.48          
ATOM    510  1HZ LYS    71      11.238  -0.430  -1.040  1.00  4.21          
ATOM    511  2HZ LYS    71      10.629   0.812  -2.028  1.00  3.98          
ATOM    512  3HZ LYS    71      12.306   0.638  -1.825  1.00  4.34          
ATOM    513  N   GLU    72       8.053   0.249   5.381  1.00  0.66          
ATOM    514  CA  GLU    72       7.724   0.262   6.834  1.00  0.66          
ATOM    515  C   GLU    72       6.739  -0.886   7.066  1.00  0.65          
ATOM    516  O   GLU    72       6.767  -1.557   8.079  1.00  0.79          
ATOM    517  CB  GLU    72       7.066   1.588   7.248  1.00  0.68          
ATOM    518  CG  GLU    72       8.092   2.728   7.208  1.00  1.00          
ATOM    519  CD  GLU    72       8.185   3.395   8.586  1.00  1.76          
ATOM    520  OE1 GLU    72       8.023   2.699   9.575  1.00  2.46          
ATOM    521  OE2 GLU    72       8.416   4.593   8.625  1.00  2.31          
ATOM    522  H   GLU    72       7.619   0.881   4.761  1.00  0.65          
ATOM    523  HA  GLU    72       8.621   0.096   7.417  1.00  0.76          
ATOM    524  1HB GLU    72       6.254   1.810   6.572  1.00  0.71          
ATOM    525  2HB GLU    72       6.679   1.495   8.252  1.00  0.87          
ATOM    526  1HG GLU    72       9.060   2.336   6.932  1.00  1.22          
ATOM    527  2HG GLU    72       7.782   3.462   6.479  1.00  1.39          
ATOM    528  N   LYS    73       5.873  -1.115   6.110  1.00  0.66          
ATOM    529  CA  LYS    73       4.881  -2.220   6.234  1.00  0.76          
ATOM    530  C   LYS    73       4.385  -2.646   4.857  1.00  0.91          
ATOM    531  O   LYS    73       4.704  -2.054   3.848  1.00  1.73          
ATOM    532  CB  LYS    73       3.673  -1.752   7.017  1.00  0.77          
ATOM    533  CG  LYS    73       3.640  -0.245   6.975  1.00  0.76          
ATOM    534  CD  LYS    73       2.597   0.259   7.961  1.00  1.04          
ATOM    535  CE  LYS    73       3.246   0.435   9.331  1.00  1.48          
ATOM    536  NZ  LYS    73       2.184   0.683  10.342  1.00  2.14          
ATOM    537  H   LYS    73       5.884  -0.557   5.307  1.00  0.71          
ATOM    538  HA  LYS    73       5.333  -3.047   6.738  1.00  1.01          
ATOM    539  1HB LYS    73       2.774  -2.147   6.563  1.00  0.94          
ATOM    540  2HB LYS    73       3.746  -2.087   8.038  1.00  1.14          
ATOM    541  1HG LYS    73       4.618   0.123   7.245  1.00  0.99          
ATOM    542  2HG LYS    73       3.386   0.082   5.980  1.00  0.86          
ATOM    543  1HD LYS    73       2.205   1.205   7.619  1.00  1.48          
ATOM    544  2HD LYS    73       1.798  -0.460   8.034  1.00  1.74          
ATOM    545  1HE LYS    73       3.790  -0.463   9.590  1.00  2.10          
ATOM    546  2HE LYS    73       3.925   1.273   9.306  1.00  1.86          
ATOM    547  1HZ LYS    73       1.288   0.886   9.857  1.00  2.67          
ATOM    548  2HZ LYS    73       2.071  -0.162  10.938  1.00  2.39          
ATOM    549  3HZ LYS    73       2.449   1.493  10.933  1.00  2.52          
ATOM    550  N   GLY    74       3.574  -3.660   4.816  1.00  1.05          
ATOM    551  CA  GLY    74       3.022  -4.120   3.518  1.00  1.31          
ATOM    552  C   GLY    74       4.133  -4.723   2.665  1.00  1.55          
ATOM    553  O   GLY    74       3.874  -5.345   1.657  1.00  2.18          
ATOM    554  H   GLY    74       3.317  -4.111   5.644  1.00  1.59          
ATOM    555  1HA GLY    74       2.262  -4.868   3.703  1.00  1.53          
ATOM    556  2HA GLY    74       2.587  -3.281   2.999  1.00  1.37          
ATOM    557  N   LEU    75       5.372  -4.562   3.049  1.00  1.60          
ATOM    558  CA  LEU    75       6.459  -5.151   2.227  1.00  1.88          
ATOM    559  C   LEU    75       6.546  -6.658   2.513  1.00  2.13          
ATOM    560  O   LEU    75       7.086  -7.414   1.728  1.00  2.51          
ATOM    561  CB  LEU    75       7.784  -4.461   2.539  1.00  2.41          
ATOM    562  CG  LEU    75       8.356  -5.093   3.781  1.00  2.93          
ATOM    563  CD1 LEU    75       9.441  -6.100   3.403  1.00  3.76          
ATOM    564  CD2 LEU    75       8.939  -4.009   4.691  1.00  3.56          
ATOM    565  H   LEU    75       5.582  -4.062   3.866  1.00  1.86          
ATOM    566  HA  LEU    75       6.231  -5.012   1.198  1.00  2.20          
ATOM    567  1HB LEU    75       8.464  -4.584   1.705  1.00  2.89          
ATOM    568  2HB LEU    75       7.613  -3.410   2.718  1.00  2.74          
ATOM    569  HG  LEU    75       7.553  -5.602   4.283  1.00  2.98          
ATOM    570 1HD1 LEU    75       9.875  -5.827   2.450  1.00  4.10          
ATOM    571 2HD1 LEU    75      10.207  -6.105   4.168  1.00  4.16          
ATOM    572 3HD1 LEU    75       8.999  -7.082   3.324  1.00  4.08          
ATOM    573 1HD2 LEU    75       9.358  -3.217   4.083  1.00  3.78          
ATOM    574 2HD2 LEU    75       8.156  -3.606   5.315  1.00  3.96          
ATOM    575 3HD2 LEU    75       9.715  -4.434   5.313  1.00  3.95          
ATOM    576  N   PHE    76       5.995  -7.109   3.616  1.00  2.54          
ATOM    577  CA  PHE    76       6.033  -8.575   3.923  1.00  3.42          
ATOM    578  C   PHE    76       4.678  -9.203   3.574  1.00  4.09          
ATOM    579  O   PHE    76       3.672  -8.540   3.760  1.00  4.51          
ATOM    580  CB  PHE    76       6.311  -8.794   5.413  1.00  4.10          
ATOM    581  CG  PHE    76       7.511  -9.689   5.590  1.00  4.58          
ATOM    582  CD1 PHE    76       7.383 -11.078   5.459  1.00  4.90          
ATOM    583  CD2 PHE    76       8.749  -9.126   5.900  1.00  5.16          
ATOM    584  CE1 PHE    76       8.501 -11.901   5.639  1.00  5.67          
ATOM    585  CE2 PHE    76       9.865  -9.944   6.085  1.00  5.89          
ATOM    586  CZ  PHE    76       9.742 -11.331   5.955  1.00  6.09          
ATOM    587  OXT PHE    76       4.671 -10.340   3.131  1.00  4.57          
ATOM    588  H   PHE    76       5.549  -6.495   4.231  1.00  2.57          
ATOM    589  HA  PHE    76       6.809  -9.044   3.338  1.00  3.50          
ATOM    590  1HB PHE    76       6.513  -7.843   5.882  1.00  4.22          
ATOM    591  2HB PHE    76       5.448  -9.255   5.880  1.00  4.61          
ATOM    592  HD1 PHE    76       6.424 -11.517   5.220  1.00  4.87          
ATOM    593  HD2 PHE    76       8.834  -8.058   5.998  1.00  5.33          
ATOM    594  HE1 PHE    76       8.404 -12.974   5.540  1.00  6.17          
ATOM    595  HE2 PHE    76      10.822  -9.507   6.326  1.00  6.53          
ATOM    596  HZ  PHE    76      10.604 -11.962   6.103  1.00  6.80          
TER   
END
