# Supplementary material for: Evolutionary Pareto-optimization of stably folding peptides
Source: BMC Bioinformatics. 2008 Feb 19;9:109. doi: 10.1186/1471-2105-9-109 (PMC2263021; doi:10.1186/1471-2105-9-109)
Supplement: Additional file 2 — We provide the predicted 3D-structures of the most stably folding individuals (sequences and names given in Fig. 4) as a zip-archive of PDB format files. The experimental structure of the wildtype (1-vii) is also included. All structures are superimposed so that the Cα-RMSD to the wildtype structure is minimized. [file 1471-2105-9-109-S2.zip › r1g11i0.flsq.pdb]

ATOM      1  N   MET     1       8.305  -3.850  -2.352  1.00  0.00          
ATOM      2  H1  MET     1       8.266  -3.264  -3.160  1.00  0.00          
ATOM      3  H2  MET     1       8.611  -3.307  -1.565  1.00  0.00          
ATOM      4  H3  MET     1       8.945  -4.597  -2.507  1.00  0.00          
ATOM      5  CA  MET     1       6.964  -4.386  -2.080  1.00  0.00          
ATOM      6  CB  MET     1       6.502  -5.152  -3.327  1.00  0.00          
ATOM      7  CG  MET     1       5.093  -5.739  -3.243  1.00  0.00          
ATOM      8  SD  MET     1       3.765  -4.509  -2.970  1.00  0.00          
ATOM      9  CE  MET     1       2.364  -5.598  -2.942  1.00  0.00          
ATOM     10  C   MET     1       6.994  -5.288  -0.834  1.00  0.00          
ATOM     11  O   MET     1       7.952  -6.022  -0.589  1.00  0.00          
ATOM     12  N   LEU     2       5.902  -5.177  -0.071  1.00  0.00          
ATOM     13  H   LEU     2       5.205  -4.490  -0.239  1.00  0.00          
ATOM     14  CA  LEU     2       5.629  -6.043   1.084  1.00  0.00          
ATOM     15  CB  LEU     2       5.295  -5.178   2.316  1.00  0.00          
ATOM     16  CG  LEU     2       5.097  -5.980   3.615  1.00  0.00          
ATOM     17  CD1 LEU     2       6.404  -6.589   4.114  1.00  0.00          
ATOM     18  CD2 LEU     2       4.479  -5.086   4.693  1.00  0.00          
ATOM     19  C   LEU     2       4.442  -6.954   0.724  1.00  0.00          
ATOM     20  O   LEU     2       3.515  -6.540   0.025  1.00  0.00          
ATOM     21  N   SER     3       4.499  -8.169   1.270  1.00  0.00          
ATOM     22  H   SER     3       5.229  -8.444   1.896  1.00  0.00          
ATOM     23  CA  SER     3       3.509  -9.232   1.002  1.00  0.00          
ATOM     24  CB  SER     3       3.861 -10.493   1.800  1.00  0.00          
ATOM     25  OG  SER     3       5.125 -11.013   1.380  1.00  0.00          
ATOM     26  HG  SER     3       5.347 -11.819   1.911  1.00  0.00          
ATOM     27  C   SER     3       2.074  -8.793   1.362  1.00  0.00          
ATOM     28  O   SER     3       1.856  -8.071   2.327  1.00  0.00          
ATOM     29  N   ALA     4       1.157  -9.265   0.525  1.00  0.00          
ATOM     30  H   ALA     4       1.390  -9.849  -0.259  1.00  0.00          
ATOM     31  CA  ALA     4      -0.286  -8.988   0.648  1.00  0.00          
ATOM     32  CB  ALA     4      -1.016  -9.571  -0.570  1.00  0.00          
ATOM     33  C   ALA     4      -0.896  -9.547   1.941  1.00  0.00          
ATOM     34  O   ALA     4      -1.696  -8.870   2.573  1.00  0.00          
ATOM     35  N   GLU     5      -0.431 -10.738   2.337  1.00  0.00          
ATOM     36  H   GLU     5       0.257 -11.238   1.809  1.00  0.00          
ATOM     37  CA  GLU     5      -0.866 -11.431   3.562  1.00  0.00          
ATOM     38  CB  GLU     5      -0.251 -12.829   3.581  1.00  0.00          
ATOM     39  CG  GLU     5      -0.800 -13.710   4.705  1.00  0.00          
ATOM     40  CD  GLU     5      -0.110 -15.071   4.741  1.00  0.00          
ATOM     41  OE1 GLU     5      -0.623 -15.994   4.061  1.00  0.00          
ATOM     42  OE2 GLU     5       0.922 -15.169   5.434  1.00  0.00          
ATOM     43  C   GLU     5      -0.475 -10.623   4.815  1.00  0.00          
ATOM     44  O   GLU     5      -1.325 -10.364   5.661  1.00  0.00          
ATOM     45  N   ASP     6       0.784 -10.190   4.853  1.00  0.00          
ATOM     46  H   ASP     6       1.442 -10.392   4.120  1.00  0.00          
ATOM     47  CA  ASP     6       1.342  -9.366   5.942  1.00  0.00          
ATOM     48  CB  ASP     6       2.841  -9.126   5.723  1.00  0.00          
ATOM     49  CG  ASP     6       3.663 -10.386   5.955  1.00  0.00          
ATOM     50  OD1 ASP     6       3.852 -11.144   4.970  1.00  0.00          
ATOM     51  OD2 ASP     6       4.086 -10.587   7.114  1.00  0.00          
ATOM     52  C   ASP     6       0.612  -8.030   6.093  1.00  0.00          
ATOM     53  O   ASP     6       0.264  -7.648   7.204  1.00  0.00          
ATOM     54  N   PHE     7       0.271  -7.431   4.942  1.00  0.00          
ATOM     55  H   PHE     7       0.533  -7.809   4.061  1.00  0.00          
ATOM     56  CA  PHE     7      -0.490  -6.175   4.872  1.00  0.00          
ATOM     57  CB  PHE     7      -0.626  -5.718   3.413  1.00  0.00          
ATOM     58  CG  PHE     7       0.603  -4.980   2.869  1.00  0.00          
ATOM     59  CD1 PHE     7       0.944  -5.110   1.513  1.00  0.00          
ATOM     60  HD1 PHE     7       0.536  -5.930   0.925  1.00  0.00          
ATOM     61  CD2 PHE     7       1.194  -3.952   3.633  1.00  0.00          
ATOM     62  HD2 PHE     7       0.939  -3.842   4.684  1.00  0.00          
ATOM     63  CE1 PHE     7       1.812  -4.187   0.916  1.00  0.00          
ATOM     64  HE1 PHE     7       2.046  -4.265  -0.148  1.00  0.00          
ATOM     65  CE2 PHE     7       2.081  -3.060   3.035  1.00  0.00          
ATOM     66  HE2 PHE     7       2.649  -2.384   3.666  1.00  0.00          
ATOM     67  CZ  PHE     7       2.376  -3.156   1.671  1.00  0.00          
ATOM     68  HZ  PHE     7       3.015  -2.408   1.204  1.00  0.00          
ATOM     69  C   PHE     7      -1.867  -6.297   5.537  1.00  0.00          
ATOM     70  O   PHE     7      -2.064  -5.723   6.610  1.00  0.00          
ATOM     71  N   LYS     8      -2.699  -7.180   4.988  1.00  0.00          
ATOM     72  H   LYS     8      -2.419  -7.778   4.237  1.00  0.00          
ATOM     73  CA  LYS     8      -4.102  -7.379   5.395  1.00  0.00          
ATOM     74  CB  LYS     8      -4.721  -8.542   4.613  1.00  0.00          
ATOM     75  CG  LYS     8      -4.823  -8.255   3.112  1.00  0.00          
ATOM     76  CD  LYS     8      -5.230  -9.513   2.354  1.00  0.00          
ATOM     77  CE  LYS     8      -5.246  -9.274   0.843  1.00  0.00          
ATOM     78  NZ  LYS     8      -5.608 -10.500   0.123  1.00  0.00          
ATOM     79  HZ1 LYS     8      -5.611 -10.315  -0.859  1.00  0.00          
ATOM     80  HZ2 LYS     8      -4.939 -11.210   0.323  1.00  0.00          
ATOM     81  HZ3 LYS     8      -6.510 -10.805   0.409  1.00  0.00          
ATOM     82  C   LYS     8      -4.246  -7.647   6.900  1.00  0.00          
ATOM     83  O   LYS     8      -5.000  -6.956   7.582  1.00  0.00          
ATOM     84  N   ALA     9      -3.401  -8.563   7.402  1.00  0.00          
ATOM     85  H   ALA     9      -2.785  -9.078   6.807  1.00  0.00          
ATOM     86  CA  ALA     9      -3.289  -8.886   8.831  1.00  0.00          
ATOM     87  CB  ALA     9      -2.320 -10.056   8.992  1.00  0.00          
ATOM     88  C   ALA     9      -2.773  -7.670   9.605  1.00  0.00          
ATOM     89  O   ALA     9      -1.935  -6.911   9.103  1.00  0.00          
ATOM     90  N   VAL    10      -3.261  -7.554  10.852  1.00  0.00          
ATOM     91  H   VAL    10      -3.912  -8.230  11.200  1.00  0.00          
ATOM     92  CA  VAL    10      -2.945  -6.487  11.817  1.00  0.00          
ATOM     93  CB  VAL    10      -1.422  -6.346  12.099  1.00  0.00          
ATOM     94  CG1 VAL    10      -1.125  -5.282  13.170  1.00  0.00          
ATOM     95  CG2 VAL    10      -0.809  -7.671  12.564  1.00  0.00          
ATOM     96  C   VAL    10      -3.620  -5.161  11.409  1.00  0.00          
ATOM     97  O   VAL    10      -4.658  -4.812  11.965  1.00  0.00          
ATOM     98  N   PHE    11      -3.037  -4.461  10.430  1.00  0.00          
ATOM     99  H   PHE    11      -2.257  -4.820   9.907  1.00  0.00          
ATOM    100  CA  PHE    11      -3.465  -3.116  10.030  1.00  0.00          
ATOM    101  CB  PHE    11      -2.225  -2.204  10.030  1.00  0.00          
ATOM    102  CG  PHE    11      -2.539  -0.738   9.700  1.00  0.00          
ATOM    103  CD1 PHE    11      -2.976   0.131  10.715  1.00  0.00          
ATOM    104  HD1 PHE    11      -3.137  -0.244  11.730  1.00  0.00          
ATOM    105  CD2 PHE    11      -2.342  -0.252   8.406  1.00  0.00          
ATOM    106  HD2 PHE    11      -2.014  -0.920   7.614  1.00  0.00          
ATOM    107  CE1 PHE    11      -3.228   1.482  10.424  1.00  0.00          
ATOM    108  HE1 PHE    11      -3.570   2.153  11.212  1.00  0.00          
ATOM    109  CE2 PHE    11      -2.594   1.100   8.115  1.00  0.00          
ATOM    110  HE2 PHE    11      -2.388   1.484   7.128  1.00  0.00          
ATOM    111  CZ  PHE    11      -3.030   1.963   9.122  1.00  0.00          
ATOM    112  HZ  PHE    11      -3.225   3.015   8.898  1.00  0.00          
ATOM    113  C   PHE    11      -4.156  -3.127   8.655  1.00  0.00          
ATOM    114  O   PHE    11      -3.976  -4.060   7.862  1.00  0.00          
ATOM    115  N   GLY    12      -5.085  -2.175   8.532  1.00  0.00          
ATOM    116  H   GLY    12      -5.346  -1.605   9.305  1.00  0.00          
ATOM    117  CA  GLY    12      -5.799  -1.835   7.292  1.00  0.00          
ATOM    118  C   GLY    12      -5.844  -0.309   7.130  1.00  0.00          
ATOM    119  O   GLY    12      -5.829   0.420   8.119  1.00  0.00          
ATOM    120  N   MET    13      -5.907   0.149   5.867  1.00  0.00          
ATOM    121  H   MET    13      -5.930  -0.459   5.077  1.00  0.00          
ATOM    122  CA  MET    13      -5.946   1.590   5.556  1.00  0.00          
ATOM    123  CB  MET    13      -4.513   2.078   5.324  1.00  0.00          
ATOM    124  CG  MET    13      -4.359   3.583   5.569  1.00  0.00          
ATOM    125  SD  MET    13      -2.623   4.134   5.425  1.00  0.00          
ATOM    126  CE  MET    13      -2.756   5.722   6.215  1.00  0.00          
ATOM    127  C   MET    13      -6.794   1.897   4.318  1.00  0.00          
ATOM    128  O   MET    13      -6.803   1.142   3.347  1.00  0.00          
ATOM    129  N   THR    14      -7.445   3.058   4.380  1.00  0.00          
ATOM    130  H   THR    14      -7.439   3.623   5.205  1.00  0.00          
ATOM    131  CA  THR    14      -8.218   3.625   3.260  1.00  0.00          
ATOM    132  CB  THR    14      -9.065   4.833   3.704  1.00  0.00          
ATOM    133  OG1 THR    14      -8.257   5.820   4.351  1.00  0.00          
ATOM    134  HG1 THR    14      -8.835   6.590   4.626  1.00  0.00          
ATOM    135  CG2 THR    14     -10.240   4.399   4.587  1.00  0.00          
ATOM    136  C   THR    14      -7.291   4.058   2.117  1.00  0.00          
ATOM    137  O   THR    14      -6.174   4.521   2.357  1.00  0.00          
ATOM    138  N   ARG    15      -7.816   3.921   0.894  1.00  0.00          
ATOM    139  H   ARG    15      -8.732   3.555   0.747  1.00  0.00          
ATOM    140  CA  ARG    15      -7.100   4.293  -0.342  1.00  0.00          
ATOM    141  CB  ARG    15      -7.905   3.817  -1.561  1.00  0.00          
ATOM    142  CG  ARG    15      -7.071   3.860  -2.840  1.00  0.00          
ATOM    143  CD  ARG    15      -7.874   3.365  -4.047  1.00  0.00          
ATOM    144  NE  ARG    15      -7.008   3.413  -5.238  1.00  0.00          
ATOM    145  HE  ARG    15      -6.090   3.760  -5.079  1.00  0.00          
ATOM    146  CZ  ARG    15      -7.353   3.043  -6.491  1.00  0.00          
ATOM    147  NH1 ARG    15      -8.576   2.568  -6.783  1.00  0.00          
ATOM    148 HH11 ARG    15      -9.263   2.477  -6.065  1.00  0.00          
ATOM    149 HH12 ARG    15      -8.793   2.311  -7.729  1.00  0.00          
ATOM    150  NH2 ARG    15      -6.447   3.154  -7.472  1.00  0.00          
ATOM    151 HH21 ARG    15      -5.536   3.503  -7.267  1.00  0.00          
ATOM    152 HH22 ARG    15      -6.678   2.886  -8.402  1.00  0.00          
ATOM    153  C   ARG    15      -6.816   5.798  -0.416  1.00  0.00          
ATOM    154  O   ARG    15      -5.748   6.196  -0.879  1.00  0.00          
ATOM    155  N   SER    16      -7.758   6.589   0.100  1.00  0.00          
ATOM    156  H   SER    16      -8.596   6.221   0.489  1.00  0.00          
ATOM    157  CA  SER    16      -7.670   8.062   0.159  1.00  0.00          
ATOM    158  CB  SER    16      -8.987   8.645   0.708  1.00  0.00          
ATOM    159  OG  SER    16      -9.281   8.128   2.011  1.00  0.00          
ATOM    160  HG  SER    16     -10.144   8.521   2.338  1.00  0.00          
ATOM    161  C   SER    16      -6.470   8.582   0.971  1.00  0.00          
ATOM    162  O   SER    16      -5.886   9.611   0.615  1.00  0.00          
ATOM    163  N   ALA    17      -6.074   7.820   1.995  1.00  0.00          
ATOM    164  H   ALA    17      -6.483   6.934   2.193  1.00  0.00          
ATOM    165  CA  ALA    17      -5.009   8.221   2.923  1.00  0.00          
ATOM    166  CB  ALA    17      -5.538   8.072   4.350  1.00  0.00          
ATOM    167  C   ALA    17      -3.698   7.420   2.749  1.00  0.00          
ATOM    168  O   ALA    17      -2.754   7.610   3.518  1.00  0.00          
ATOM    169  N   LYS    18      -3.598   6.667   1.646  1.00  0.00          
ATOM    170  H   LYS    18      -4.324   6.603   0.956  1.00  0.00          
ATOM    171  CA  LYS    18      -2.399   5.872   1.359  1.00  0.00          
ATOM    172  CB  LYS    18      -2.691   4.374   1.486  1.00  0.00          
ATOM    173  CG  LYS    18      -3.626   3.761   0.432  1.00  0.00          
ATOM    174  CD  LYS    18      -3.882   2.279   0.714  1.00  0.00          
ATOM    175  CE  LYS    18      -4.658   1.617  -0.418  1.00  0.00          
ATOM    176  NZ  LYS    18      -4.946   0.212  -0.119  1.00  0.00          
ATOM    177  HZ1 LYS    18      -5.453  -0.201  -0.877  1.00  0.00          
ATOM    178  HZ2 LYS    18      -4.085  -0.285   0.015  1.00  0.00          
ATOM    179  HZ3 LYS    18      -5.494   0.153   0.719  1.00  0.00          
ATOM    180  C   LYS    18      -1.720   6.223   0.019  1.00  0.00          
ATOM    181  O   LYS    18      -0.503   6.388  -0.025  1.00  0.00          
ATOM    182  N   ALA    19      -2.546   6.466  -1.006  1.00  0.00          
ATOM    183  H   ALA    19      -3.539   6.473  -0.888  1.00  0.00          
ATOM    184  CA  ALA    19      -2.112   6.725  -2.392  1.00  0.00          
ATOM    185  CB  ALA    19      -3.344   6.853  -3.293  1.00  0.00          
ATOM    186  C   ALA    19      -1.219   7.969  -2.548  1.00  0.00          
ATOM    187  O   ALA    19      -0.381   8.016  -3.457  1.00  0.00          
ATOM    188  N   ASN    20      -1.392   8.923  -1.623  1.00  0.00          
ATOM    189  H   ASN    20      -2.076   8.828  -0.913  1.00  0.00          
ATOM    190  CA  ASN    20      -0.628  10.187  -1.545  1.00  0.00          
ATOM    191  CB  ASN    20      -1.061  10.949  -0.282  1.00  0.00          
ATOM    192  CG  ASN    20      -0.848  10.167   1.026  1.00  0.00          
ATOM    193  OD1 ASN    20      -1.699   9.389   1.441  1.00  0.00          
ATOM    194  ND2 ASN    20       0.315  10.384   1.635  1.00  0.00          
ATOM    195 HD21 ASN    20       0.969  11.024   1.238  1.00  0.00          
ATOM    196 HD22 ASN    20       0.526   9.915   2.494  1.00  0.00          
ATOM    197  C   ASN    20       0.896  10.014  -1.571  1.00  0.00          
ATOM    198  O   ASN    20       1.598  10.852  -2.129  1.00  0.00          
ATOM    199  N   LEU    21       1.363   8.908  -0.975  1.00  0.00          
ATOM    200  H   LEU    21       0.757   8.254  -0.547  1.00  0.00          
ATOM    201  CA  LEU    21       2.788   8.550  -0.908  1.00  0.00          
ATOM    202  CB  LEU    21       2.951   7.256  -0.096  1.00  0.00          
ATOM    203  CG  LEU    21       2.535   7.365   1.375  1.00  0.00          
ATOM    204  CD1 LEU    21       2.567   5.970   1.992  1.00  0.00          
ATOM    205  CD2 LEU    21       3.461   8.285   2.163  1.00  0.00          
ATOM    206  C   LEU    21       3.410   8.329  -2.299  1.00  0.00          
ATOM    207  O   LEU    21       2.699   7.943  -3.228  1.00  0.00          
ATOM    208  N   PRO    22       4.711   8.624  -2.453  1.00  0.00          
ATOM    209  CA  PRO    22       5.517   8.186  -3.618  1.00  0.00          
ATOM    210  CB  PRO    22       6.937   8.636  -3.277  1.00  0.00          
ATOM    211  CG  PRO    22       6.695   9.928  -2.507  1.00  0.00          
ATOM    212  CD  PRO    22       5.457   9.615  -1.654  1.00  0.00          
ATOM    213  C   PRO    22       5.458   6.661  -3.769  1.00  0.00          
ATOM    214  O   PRO    22       5.259   5.944  -2.788  1.00  0.00          
ATOM    215  N   LEU    23       5.662   6.196  -5.005  1.00  0.00          
ATOM    216  H   LEU    23       5.978   6.790  -5.751  1.00  0.00          
ATOM    217  CA  LEU    23       5.452   4.791  -5.387  1.00  0.00          
ATOM    218  CB  LEU    23       5.709   4.627  -6.896  1.00  0.00          
ATOM    219  CG  LEU    23       5.247   3.273  -7.450  1.00  0.00          
ATOM    220  CD1 LEU    23       3.718   3.150  -7.444  1.00  0.00          
ATOM    221  CD2 LEU    23       5.812   3.047  -8.851  1.00  0.00          
ATOM    222  C   LEU    23       6.280   3.777  -4.587  1.00  0.00          
ATOM    223  O   LEU    23       5.758   2.720  -4.248  1.00  0.00          
ATOM    224  N   GLU    24       7.523   4.130  -4.249  1.00  0.00          
ATOM    225  H   GLU    24       7.916   5.007  -4.518  1.00  0.00          
ATOM    226  CA  GLU    24       8.425   3.288  -3.445  1.00  0.00          
ATOM    227  CB  GLU    24       9.806   3.956  -3.382  1.00  0.00          
ATOM    228  CG  GLU    24      10.879   3.057  -2.766  1.00  0.00          
ATOM    229  CD  GLU    24      12.224   3.791  -2.680  1.00  0.00          
ATOM    230  OE1 GLU    24      12.983   3.695  -3.662  1.00  0.00          
ATOM    231  OE2 GLU    24      12.450   4.415  -1.626  1.00  0.00          
ATOM    232  C   GLU    24       7.852   3.053  -2.033  1.00  0.00          
ATOM    233  O   GLU    24       7.817   1.913  -1.567  1.00  0.00          
ATOM    234  N   LYS    25       7.384   4.134  -1.423  1.00  0.00          
ATOM    235  H   LYS    25       7.455   5.043  -1.844  1.00  0.00          
ATOM    236  CA  LYS    25       6.717   4.133  -0.108  1.00  0.00          
ATOM    237  CB  LYS    25       6.446   5.577   0.344  1.00  0.00          
ATOM    238  CG  LYS    25       7.733   6.370   0.595  1.00  0.00          
ATOM    239  CD  LYS    25       7.400   7.783   1.064  1.00  0.00          
ATOM    240  CE  LYS    25       8.687   8.601   1.253  1.00  0.00          
ATOM    241  NZ  LYS    25       8.371   9.976   1.678  1.00  0.00          
ATOM    242  HZ1 LYS    25       9.220  10.486   1.791  1.00  0.00          
ATOM    243  HZ2 LYS    25       7.801  10.416   0.972  1.00  0.00          
ATOM    244  HZ3 LYS    25       7.865   9.951   2.540  1.00  0.00          
ATOM    245  C   LYS    25       5.401   3.348  -0.119  1.00  0.00          
ATOM    246  O   LYS    25       5.078   2.658   0.841  1.00  0.00          
ATOM    247  N   GLN    26       4.691   3.448  -1.244  1.00  0.00          
ATOM    248  H   GLN    26       4.987   4.034  -2.001  1.00  0.00          
ATOM    249  CA  GLN    26       3.424   2.740  -1.497  1.00  0.00          
ATOM    250  CB  GLN    26       2.839   3.192  -2.839  1.00  0.00          
ATOM    251  CG  GLN    26       2.327   4.644  -2.808  1.00  0.00          
ATOM    252  CD  GLN    26       1.721   5.052  -4.150  1.00  0.00          
ATOM    253  OE1 GLN    26       2.396   5.629  -4.996  1.00  0.00          
ATOM    254  NE2 GLN    26       0.422   4.780  -4.299  1.00  0.00          
ATOM    255 HE21 GLN    26      -0.075   4.334  -3.556  1.00  0.00          
ATOM    256 HE22 GLN    26      -0.051   5.025  -5.137  1.00  0.00          
ATOM    257  C   GLN    26       3.587   1.211  -1.500  1.00  0.00          
ATOM    258  O   GLN    26       2.720   0.506  -0.978  1.00  0.00          
ATOM    259  N   GLN    27       4.731   0.754  -2.011  1.00  0.00          
ATOM    260  H   GLN    27       5.451   1.361  -2.324  1.00  0.00          
ATOM    261  CA  GLN    27       5.041  -0.683  -2.157  1.00  0.00          
ATOM    262  CB  GLN    27       6.341  -0.878  -2.954  1.00  0.00          
ATOM    263  CG  GLN    27       6.289  -0.384  -4.405  1.00  0.00          
ATOM    264  CD  GLN    27       5.197  -1.040  -5.263  1.00  0.00          
ATOM    265  OE1 GLN    27       4.846  -2.210  -5.091  1.00  0.00          
ATOM    266  NE2 GLN    27       4.707  -0.257  -6.214  1.00  0.00          
ATOM    267 HE21 GLN    27       5.056   0.673  -6.321  1.00  0.00          
ATOM    268 HE22 GLN    27       3.991  -0.599  -6.823  1.00  0.00          
ATOM    269  C   GLN    27       5.179  -1.430  -0.829  1.00  0.00          
ATOM    270  O   GLN    27       4.588  -2.496  -0.679  1.00  0.00          
ATOM    271  N   ASN    28       5.840  -0.810   0.147  1.00  0.00          
ATOM    272  H   ASN    28       6.083   0.160   0.111  1.00  0.00          
ATOM    273  CA  ASN    28       6.276  -1.509   1.381  1.00  0.00          
ATOM    274  CB  ASN    28       7.783  -1.341   1.582  1.00  0.00          
ATOM    275  CG  ASN    28       8.599  -2.106   0.528  1.00  0.00          
ATOM    276  OD1 ASN    28       8.893  -3.280   0.694  1.00  0.00          
ATOM    277  ND2 ASN    28       8.937  -1.389  -0.541  1.00  0.00          
ATOM    278 HD21 ASN    28       8.666  -0.431  -0.614  1.00  0.00          
ATOM    279 HD22 ASN    28       9.467  -1.811  -1.274  1.00  0.00          
ATOM    280  C   ASN    28       5.552  -1.085   2.658  1.00  0.00          
ATOM    281  O   ASN    28       5.191  -1.948   3.453  1.00  0.00          
ATOM    282  N   LEU    29       5.342   0.227   2.833  1.00  0.00          
ATOM    283  H   LEU    29       5.578   0.911   2.145  1.00  0.00          
ATOM    284  CA  LEU    29       4.734   0.783   4.065  1.00  0.00          
ATOM    285  CB  LEU    29       4.694   2.313   4.034  1.00  0.00          
ATOM    286  CG  LEU    29       6.074   2.968   4.118  1.00  0.00          
ATOM    287  CD1 LEU    29       5.941   4.469   3.892  1.00  0.00          
ATOM    288  CD2 LEU    29       6.727   2.722   5.478  1.00  0.00          
ATOM    289  C   LEU    29       3.335   0.216   4.295  1.00  0.00          
ATOM    290  O   LEU    29       2.587  -0.030   3.354  1.00  0.00          
ATOM    291  N   LYS    30       3.038   0.016   5.579  1.00  0.00          
ATOM    292  H   LYS    30       3.660   0.291   6.317  1.00  0.00          
ATOM    293  CA  LYS    30       1.809  -0.644   6.038  1.00  0.00          
ATOM    294  CB  LYS    30       2.209  -1.851   6.897  1.00  0.00          
ATOM    295  CG  LYS    30       1.034  -2.704   7.358  1.00  0.00          
ATOM    296  CD  LYS    30       1.554  -3.855   8.221  1.00  0.00          
ATOM    297  CE  LYS    30       0.422  -4.694   8.790  1.00  0.00          
ATOM    298  NZ  LYS    30       0.957  -5.748   9.668  1.00  0.00          
ATOM    299  HZ1 LYS    30       0.196  -6.293  10.041  1.00  0.00          
ATOM    300  HZ2 LYS    30       1.561  -6.345   9.146  1.00  0.00          
ATOM    301  HZ3 LYS    30       1.459  -5.328  10.421  1.00  0.00          
ATOM    302  C   LYS    30       0.951   0.364   6.810  1.00  0.00          
ATOM    303  O   LYS    30      -0.165   0.666   6.379  1.00  0.00          
ATOM    304  N   LYS    31       1.487   0.928   7.900  1.00  0.00          
ATOM    305  H   LYS    31       2.404   0.680   8.227  1.00  0.00          
ATOM    306  CA  LYS    31       0.783   1.939   8.705  1.00  0.00          
ATOM    307  CB  LYS    31       1.642   2.285   9.933  1.00  0.00          
ATOM    308  CG  LYS    31       0.865   3.119  10.965  1.00  0.00          
ATOM    309  CD  LYS    31       1.745   3.556  12.141  1.00  0.00          
ATOM    310  CE  LYS    31       2.765   4.628  11.748  1.00  0.00          
ATOM    311  NZ  LYS    31       3.585   5.021  12.902  1.00  0.00          
ATOM    312  HZ1 LYS    31       4.257   5.718  12.618  1.00  0.00          
ATOM    313  HZ2 LYS    31       2.996   5.399  13.613  1.00  0.00          
ATOM    314  HZ3 LYS    31       4.072   4.222  13.261  1.00  0.00          
ATOM    315  C   LYS    31       0.486   3.197   7.873  1.00  0.00          
ATOM    316  O   LYS    31      -0.616   3.739   7.956  1.00  0.00          
ATOM    317  N   ALA    32       1.447   3.563   7.021  1.00  0.00          
ATOM    318  H   ALA    32       2.306   3.058   6.943  1.00  0.00          
ATOM    319  CA  ALA    32       1.345   4.730   6.122  1.00  0.00          
ATOM    320  CB  ALA    32       2.738   5.309   5.895  1.00  0.00          
ATOM    321  C   ALA    32       0.668   4.405   4.777  1.00  0.00          
ATOM    322  O   ALA    32       0.039   5.294   4.197  1.00  0.00          
ATOM    323  N   TYR    33       0.798   3.159   4.314  1.00  0.00          
ATOM    324  H   TYR    33       1.316   2.451   4.780  1.00  0.00          
ATOM    325  CA  TYR    33       0.167   2.734   3.043  1.00  0.00          
ATOM    326  CB  TYR    33       1.213   2.407   1.971  1.00  0.00          
ATOM    327  CG  TYR    33       0.564   2.263   0.592  1.00  0.00          
ATOM    328  CD1 TYR    33       0.047   1.035   0.174  1.00  0.00          
ATOM    329  HD1 TYR    33       0.298   0.121   0.708  1.00  0.00          
ATOM    330  CD2 TYR    33       0.326   3.419  -0.163  1.00  0.00          
ATOM    331  HD2 TYR    33       0.816   4.356   0.094  1.00  0.00          
ATOM    332  CE1 TYR    33      -0.735   0.971  -0.985  1.00  0.00          
ATOM    333  HE1 TYR    33      -1.191   0.028  -1.279  1.00  0.00          
ATOM    334  CE2 TYR    33      -0.464   3.350  -1.320  1.00  0.00          
ATOM    335  HE2 TYR    33      -0.678   4.252  -1.886  1.00  0.00          
ATOM    336  CZ  TYR    33      -0.990   2.117  -1.737  1.00  0.00          
ATOM    337  OH  TYR    33      -1.726   2.041  -2.878  1.00  0.00          
ATOM    338  HH  TYR    33      -1.818   2.954  -3.279  1.00  0.00          
ATOM    339  C   TYR    33      -0.841   1.597   3.250  1.00  0.00          
ATOM    340  O   TYR    33      -2.045   1.855   3.248  1.00  0.00          
ATOM    341  N   TRP    34      -0.335   0.363   3.429  1.00  0.00          
ATOM    342  H   TRP    34       0.652   0.237   3.516  1.00  0.00          
ATOM    343  CA  TRP    34      -1.104  -0.893   3.513  1.00  0.00          
ATOM    344  CB  TRP    34      -2.220  -0.825   4.575  1.00  0.00          
ATOM    345  CG  TRP    34      -3.172  -2.011   4.561  1.00  0.00          
ATOM    346  CD1 TRP    34      -2.972  -3.178   5.170  1.00  0.00          
ATOM    347  HD1 TRP    34      -2.131  -3.397   5.823  1.00  0.00          
ATOM    348  CD2 TRP    34      -4.359  -2.116   3.841  1.00  0.00          
ATOM    349  NE1 TRP    34      -3.974  -4.010   4.875  1.00  0.00          
ATOM    350  HE1 TRP    34      -4.053  -4.945   5.215  1.00  0.00          
ATOM    351  CE2 TRP    34      -4.843  -3.400   4.079  1.00  0.00          
ATOM    352  CE3 TRP    34      -5.047  -1.251   2.986  1.00  0.00          
ATOM    353  HE3 TRP    34      -4.659  -0.252   2.785  1.00  0.00          
ATOM    354  CZ2 TRP    34      -6.028  -3.837   3.471  1.00  0.00          
ATOM    355  HZ2 TRP    34      -6.404  -4.842   3.654  1.00  0.00          
ATOM    356  CZ3 TRP    34      -6.227  -1.682   2.363  1.00  0.00          
ATOM    357  HZ3 TRP    34      -6.772  -1.015   1.701  1.00  0.00          
ATOM    358  CH2 TRP    34      -6.722  -2.966   2.611  1.00  0.00          
ATOM    359  HH2 TRP    34      -7.643  -3.304   2.133  1.00  0.00          
ATOM    360  C   TRP    34      -1.655  -1.317   2.152  1.00  0.00          
ATOM    361  O   TRP    34      -2.309  -0.554   1.452  1.00  0.00          
ATOM    362  N   LEU    35      -1.347  -2.587   1.851  1.00  0.00          
ATOM    363  H   LEU    35      -0.750  -3.119   2.453  1.00  0.00          
ATOM    364  CA  LEU    35      -1.821  -3.354   0.687  1.00  0.00          
ATOM    365  CB  LEU    35      -3.236  -3.905   0.951  1.00  0.00          
ATOM    366  CG  LEU    35      -3.720  -4.909  -0.117  1.00  0.00          
ATOM    367  CD1 LEU    35      -2.919  -6.215  -0.054  1.00  0.00          
ATOM    368  CD2 LEU    35      -5.205  -5.182   0.065  1.00  0.00          
ATOM    369  C   LEU    35      -1.726  -2.603  -0.640  1.00  0.00          
ATOM    370  O   LEU    35      -2.652  -1.903  -1.049  1.00  0.00          
ATOM    371  N   PHE    36      -0.572  -2.770  -1.271  1.00  0.00          
ATOM    372  H   PHE    36       0.198  -3.288  -0.880  1.00  0.00          
ATOM    373  CA  PHE    36      -0.309  -2.206  -2.598  1.00  0.00          
ATOM    374  CB  PHE    36       1.186  -1.902  -2.750  1.00  0.00          
ATOM    375  CG  PHE    36       1.469  -1.127  -4.048  1.00  0.00          
ATOM    376  CD1 PHE    36       1.289   0.266  -4.073  1.00  0.00          
ATOM    377  HD1 PHE    36       1.112   0.806  -3.154  1.00  0.00          
ATOM    378  CD2 PHE    36       1.710  -1.823  -5.240  1.00  0.00          
ATOM    379  HD2 PHE    36       1.899  -2.895  -5.222  1.00  0.00          
ATOM    380  CE1 PHE    36       1.318   0.955  -5.291  1.00  0.00          
ATOM    381  HE1 PHE    36       1.183   2.033  -5.313  1.00  0.00          
ATOM    382  CE2 PHE    36       1.726  -1.132  -6.463  1.00  0.00          
ATOM    383  HE2 PHE    36       1.904  -1.678  -7.390  1.00  0.00          
ATOM    384  CZ  PHE    36       1.528   0.251  -6.485  1.00  0.00          
ATOM    385  HZ  PHE    36       1.535   0.782  -7.441  1.00  0.00          
ATOM    386  C   PHE    36      -0.813  -3.163  -3.699  1.00  0.00          
ATOM    387  O1  PHE    36      -0.694  -4.391  -3.503  1.00  0.00          
ATOM    388  O2  PHE    36      -1.286  -2.626  -4.720  1.00  0.00          
TER   
END
