# Supplementary material for: Evolutionary Pareto-optimization of stably folding peptides
Source: BMC Bioinformatics. 2008 Feb 19;9:109. doi: 10.1186/1471-2105-9-109 (PMC2263021; doi:10.1186/1471-2105-9-109)
Supplement: Additional file 2 — We provide the predicted 3D-structures of the most stably folding individuals (sequences and names given in Fig. 4) as a zip-archive of PDB format files. The experimental structure of the wildtype (1-vii) is also included. All structures are superimposed so that the Cα-RMSD to the wildtype structure is minimized. [file 1471-2105-9-109-S2.zip › r1g12i6.flsq.pdb]

ATOM      1  N   MET     1       8.434  -4.129  -2.178  1.00  0.00          
ATOM      2  H1  MET     1       8.302  -3.634  -3.047  1.00  0.00          
ATOM      3  H2  MET     1       8.978  -3.556  -1.558  1.00  0.00          
ATOM      4  H3  MET     1       8.925  -4.982  -2.352  1.00  0.00          
ATOM      5  CA  MET     1       7.137  -4.424  -1.575  1.00  0.00          
ATOM      6  CB  MET     1       6.301  -5.234  -2.578  1.00  0.00          
ATOM      7  CG  MET     1       4.871  -5.502  -2.115  1.00  0.00          
ATOM      8  SD  MET     1       3.881  -6.439  -3.333  1.00  0.00          
ATOM      9  CE  MET     1       2.529  -6.965  -2.306  1.00  0.00          
ATOM     10  C   MET     1       7.336  -5.195  -0.252  1.00  0.00          
ATOM     11  O   MET     1       8.163  -6.096  -0.155  1.00  0.00          
ATOM     12  N   TYR     2       6.501  -4.811   0.711  1.00  0.00          
ATOM     13  H   TYR     2       5.865  -4.050   0.577  1.00  0.00          
ATOM     14  CA  TYR     2       6.407  -5.428   2.050  1.00  0.00          
ATOM     15  CB  TYR     2       5.415  -4.593   2.852  1.00  0.00          
ATOM     16  CG  TYR     2       5.517  -4.777   4.374  1.00  0.00          
ATOM     17  CD1 TYR     2       4.792  -5.793   5.011  1.00  0.00          
ATOM     18  HD1 TYR     2       4.471  -6.677   4.444  1.00  0.00          
ATOM     19  CD2 TYR     2       6.077  -3.743   5.143  1.00  0.00          
ATOM     20  HD2 TYR     2       6.725  -3.009   4.674  1.00  0.00          
ATOM     21  CE1 TYR     2       4.570  -5.756   6.392  1.00  0.00          
ATOM     22  HE1 TYR     2       3.944  -6.500   6.867  1.00  0.00          
ATOM     23  CE2 TYR     2       5.869  -3.707   6.522  1.00  0.00          
ATOM     24  HE2 TYR     2       6.294  -2.897   7.111  1.00  0.00          
ATOM     25  CZ  TYR     2       5.109  -4.712   7.154  1.00  0.00          
ATOM     26  OH  TYR     2       4.892  -4.661   8.496  1.00  0.00          
ATOM     27  HH  TYR     2       5.352  -3.856   8.880  1.00  0.00          
ATOM     28  C   TYR     2       5.903  -6.864   1.884  1.00  0.00          
ATOM     29  O   TYR     2       5.002  -7.121   1.076  1.00  0.00          
ATOM     30  N   SER     3       6.468  -7.753   2.694  1.00  0.00          
ATOM     31  H   SER     3       7.110  -7.485   3.408  1.00  0.00          
ATOM     32  CA  SER     3       6.202  -9.206   2.649  1.00  0.00          
ATOM     33  CB  SER     3       7.070  -9.904   3.690  1.00  0.00          
ATOM     34  OG  SER     3       7.094 -11.317   3.440  1.00  0.00          
ATOM     35  HG  SER     3       7.655 -11.767   4.138  1.00  0.00          
ATOM     36  C   SER     3       4.705  -9.470   2.859  1.00  0.00          
ATOM     37  O   SER     3       4.172  -9.198   3.936  1.00  0.00          
ATOM     38  N   ALA     4       4.111 -10.048   1.821  1.00  0.00          
ATOM     39  H   ALA     4       4.629 -10.522   1.117  1.00  0.00          
ATOM     40  CA  ALA     4       2.646 -10.062   1.586  1.00  0.00          
ATOM     41  CB  ALA     4       2.361 -10.834   0.291  1.00  0.00          
ATOM     42  C   ALA     4       1.762 -10.591   2.719  1.00  0.00          
ATOM     43  O   ALA     4       0.736  -9.970   3.004  1.00  0.00          
ATOM     44  N   GLU     5       2.183 -11.667   3.387  1.00  0.00          
ATOM     45  H   GLU     5       3.053 -12.112   3.185  1.00  0.00          
ATOM     46  CA  GLU     5       1.407 -12.292   4.472  1.00  0.00          
ATOM     47  CB  GLU     5       1.973 -13.679   4.841  1.00  0.00          
ATOM     48  CG  GLU     5       3.338 -13.732   5.559  1.00  0.00          
ATOM     49  CD  GLU     5       4.485 -13.059   4.792  1.00  0.00          
ATOM     50  OE1 GLU     5       4.860 -11.939   5.208  1.00  0.00          
ATOM     51  OE2 GLU     5       4.994 -13.694   3.840  1.00  0.00          
ATOM     52  C   GLU     5       1.226 -11.379   5.697  1.00  0.00          
ATOM     53  O   GLU     5       0.148 -11.317   6.270  1.00  0.00          
ATOM     54  N   ASP     6       2.289 -10.633   6.022  1.00  0.00          
ATOM     55  H   ASP     6       3.152 -10.729   5.529  1.00  0.00          
ATOM     56  CA  ASP     6       2.314  -9.627   7.093  1.00  0.00          
ATOM     57  CB  ASP     6       3.762  -9.339   7.504  1.00  0.00          
ATOM     58  CG  ASP     6       4.459 -10.450   8.312  1.00  0.00          
ATOM     59  OD1 ASP     6       4.185 -11.644   8.047  1.00  0.00          
ATOM     60  OD2 ASP     6       5.268 -10.077   9.177  1.00  0.00          
ATOM     61  C   ASP     6       1.641  -8.317   6.640  1.00  0.00          
ATOM     62  O   ASP     6       0.944  -7.696   7.429  1.00  0.00          
ATOM     63  N   PHE     7       1.832  -7.990   5.365  1.00  0.00          
ATOM     64  H   PHE     7       2.372  -8.582   4.756  1.00  0.00          
ATOM     65  CA  PHE     7       1.306  -6.787   4.689  1.00  0.00          
ATOM     66  CB  PHE     7       1.902  -6.761   3.286  1.00  0.00          
ATOM     67  CG  PHE     7       1.848  -5.430   2.522  1.00  0.00          
ATOM     68  CD1 PHE     7       1.702  -4.186   3.179  1.00  0.00          
ATOM     69  HD1 PHE     7       1.447  -4.149   4.232  1.00  0.00          
ATOM     70  CD2 PHE     7       2.173  -5.442   1.155  1.00  0.00          
ATOM     71  HD2 PHE     7       2.279  -6.396   0.637  1.00  0.00          
ATOM     72  CE1 PHE     7       1.884  -2.994   2.468  1.00  0.00          
ATOM     73  HE1 PHE     7       1.683  -2.047   2.963  1.00  0.00          
ATOM     74  CE2 PHE     7       2.379  -4.248   0.462  1.00  0.00          
ATOM     75  HE2 PHE     7       2.731  -4.267  -0.568  1.00  0.00          
ATOM     76  CZ  PHE     7       2.225  -3.014   1.115  1.00  0.00          
ATOM     77  HZ  PHE     7       2.359  -2.087   0.566  1.00  0.00          
ATOM     78  C   PHE     7      -0.240  -6.724   4.645  1.00  0.00          
ATOM     79  O   PHE     7      -0.789  -5.668   4.362  1.00  0.00          
ATOM     80  N   LYS     8      -0.868  -7.885   4.869  1.00  0.00          
ATOM     81  H   LYS     8      -0.368  -8.729   5.002  1.00  0.00          
ATOM     82  CA  LYS     8      -2.330  -8.044   4.930  1.00  0.00          
ATOM     83  CB  LYS     8      -2.687  -9.532   5.066  1.00  0.00          
ATOM     84  CG  LYS     8      -2.322 -10.330   3.810  1.00  0.00          
ATOM     85  CD  LYS     8      -2.522 -11.826   4.023  1.00  0.00          
ATOM     86  CE  LYS     8      -2.060 -12.606   2.789  1.00  0.00          
ATOM     87  NZ  LYS     8      -2.200 -14.054   3.002  1.00  0.00          
ATOM     88  HZ1 LYS     8      -1.886 -14.543   2.186  1.00  0.00          
ATOM     89  HZ2 LYS     8      -1.630 -14.328   3.787  1.00  0.00          
ATOM     90  HZ3 LYS     8      -3.148 -14.278   3.181  1.00  0.00          
ATOM     91  C   LYS     8      -2.940  -7.256   6.092  1.00  0.00          
ATOM     92  O   LYS     8      -2.788  -7.613   7.262  1.00  0.00          
ATOM     93  N   ALA     9      -3.429  -6.066   5.724  1.00  0.00          
ATOM     94  H   ALA     9      -3.309  -5.719   4.792  1.00  0.00          
ATOM     95  CA  ALA     9      -4.157  -5.161   6.623  1.00  0.00          
ATOM     96  CB  ALA     9      -3.242  -4.020   7.068  1.00  0.00          
ATOM     97  C   ALA     9      -5.383  -4.603   5.882  1.00  0.00          
ATOM     98  O   ALA     9      -5.406  -4.509   4.653  1.00  0.00          
ATOM     99  N   VAL    10      -6.439  -4.355   6.668  1.00  0.00          
ATOM    100  H   VAL    10      -6.419  -4.531   7.651  1.00  0.00          
ATOM    101  CA  VAL    10      -7.708  -3.808   6.157  1.00  0.00          
ATOM    102  CB  VAL    10      -8.860  -4.837   6.175  1.00  0.00          
ATOM    103  CG1 VAL    10      -8.656  -5.893   5.078  1.00  0.00          
ATOM    104  CG2 VAL    10      -9.065  -5.526   7.530  1.00  0.00          
ATOM    105  C   VAL    10      -8.131  -2.500   6.850  1.00  0.00          
ATOM    106  O   VAL    10      -8.846  -1.698   6.252  1.00  0.00          
ATOM    107  N   ASP    11      -7.693  -2.334   8.100  1.00  0.00          
ATOM    108  H   ASP    11      -7.096  -3.000   8.547  1.00  0.00          
ATOM    109  CA  ASP    11      -8.028  -1.152   8.918  1.00  0.00          
ATOM    110  CB  ASP    11      -8.830  -1.579  10.149  1.00  0.00          
ATOM    111  CG  ASP    11     -10.228  -2.078   9.773  1.00  0.00          
ATOM    112  OD1 ASP    11     -11.118  -1.209   9.644  1.00  0.00          
ATOM    113  OD2 ASP    11     -10.376  -3.308   9.643  1.00  0.00          
ATOM    114  C   ASP    11      -6.762  -0.404   9.342  1.00  0.00          
ATOM    115  O   ASP    11      -5.667  -0.971   9.415  1.00  0.00          
ATOM    116  N   GLY    12      -6.966   0.891   9.602  1.00  0.00          
ATOM    117  H   GLY    12      -7.882   1.293   9.528  1.00  0.00          
ATOM    118  CA  GLY    12      -5.914   1.825  10.021  1.00  0.00          
ATOM    119  C   GLY    12      -5.962   3.051   9.115  1.00  0.00          
ATOM    120  O   GLY    12      -6.723   3.984   9.365  1.00  0.00          
ATOM    121  N   MET    13      -5.128   3.009   8.077  1.00  0.00          
ATOM    122  H   MET    13      -4.501   2.242   7.917  1.00  0.00          
ATOM    123  CA  MET    13      -5.043   4.077   7.065  1.00  0.00          
ATOM    124  CB  MET    13      -3.679   4.766   7.098  1.00  0.00          
ATOM    125  CG  MET    13      -3.476   5.627   8.345  1.00  0.00          
ATOM    126  SD  MET    13      -1.930   6.608   8.319  1.00  0.00          
ATOM    127  CE  MET    13      -0.722   5.367   8.723  1.00  0.00          
ATOM    128  C   MET    13      -5.390   3.529   5.685  1.00  0.00          
ATOM    129  O   MET    13      -4.584   2.860   5.021  1.00  0.00          
ATOM    130  N   THR    14      -6.647   3.765   5.329  1.00  0.00          
ATOM    131  H   THR    14      -7.241   4.353   5.895  1.00  0.00          
ATOM    132  CA  THR    14      -7.310   3.244   4.117  1.00  0.00          
ATOM    133  CB  THR    14      -8.846   3.361   4.280  1.00  0.00          
ATOM    134  OG1 THR    14      -9.225   4.706   4.595  1.00  0.00          
ATOM    135  HG1 THR    14     -10.224   4.748   4.701  1.00  0.00          
ATOM    136  CG2 THR    14      -9.387   2.356   5.312  1.00  0.00          
ATOM    137  C   THR    14      -6.791   3.880   2.807  1.00  0.00          
ATOM    138  O   THR    14      -5.629   4.257   2.717  1.00  0.00          
ATOM    139  N   ARG    15      -7.677   3.947   1.809  1.00  0.00          
ATOM    140  H   ARG    15      -8.639   3.688   1.958  1.00  0.00          
ATOM    141  CA  ARG    15      -7.396   4.373   0.429  1.00  0.00          
ATOM    142  CB  ARG    15      -8.644   4.228  -0.452  1.00  0.00          
ATOM    143  CG  ARG    15      -9.047   2.761  -0.645  1.00  0.00          
ATOM    144  CD  ARG    15     -10.200   2.594  -1.626  1.00  0.00          
ATOM    145  NE  ARG    15      -9.771   2.972  -2.994  1.00  0.00          
ATOM    146  HE  ARG    15      -9.505   3.922  -3.100  1.00  0.00          
ATOM    147  CZ  ARG    15      -9.717   2.153  -4.067  1.00  0.00          
ATOM    148  NH1 ARG    15     -10.057   0.858  -3.985  1.00  0.00          
ATOM    149 HH11 ARG    15     -10.365   0.472  -3.119  1.00  0.00          
ATOM    150 HH12 ARG    15     -10.002   0.273  -4.807  1.00  0.00          
ATOM    151  NH2 ARG    15      -9.295   2.646  -5.229  1.00  0.00          
ATOM    152 HH21 ARG    15      -9.031   3.612  -5.302  1.00  0.00          
ATOM    153 HH22 ARG    15      -9.246   2.063  -6.044  1.00  0.00          
ATOM    154  C   ARG    15      -6.825   5.792   0.272  1.00  0.00          
ATOM    155  O   ARG    15      -6.042   6.038  -0.647  1.00  0.00          
ATOM    156  N   SER    16      -7.224   6.697   1.177  1.00  0.00          
ATOM    157  H   SER    16      -7.868   6.472   1.904  1.00  0.00          
ATOM    158  CA  SER    16      -6.760   8.091   1.188  1.00  0.00          
ATOM    159  CB  SER    16      -7.447   8.876   2.302  1.00  0.00          
ATOM    160  OG  SER    16      -8.856   8.940   2.070  1.00  0.00          
ATOM    161  HG  SER    16      -9.296   9.464   2.801  1.00  0.00          
ATOM    162  C   SER    16      -5.227   8.159   1.349  1.00  0.00          
ATOM    163  O   SER    16      -4.556   8.715   0.481  1.00  0.00          
ATOM    164  N   ALA    17      -4.735   7.441   2.364  1.00  0.00          
ATOM    165  H   ALA    17      -5.329   6.919   2.973  1.00  0.00          
ATOM    166  CA  ALA    17      -3.305   7.349   2.684  1.00  0.00          
ATOM    167  CB  ALA    17      -3.143   6.690   4.058  1.00  0.00          
ATOM    168  C   ALA    17      -2.490   6.576   1.633  1.00  0.00          
ATOM    169  O   ALA    17      -1.307   6.885   1.444  1.00  0.00          
ATOM    170  N   LYS    18      -3.135   5.622   0.947  1.00  0.00          
ATOM    171  H   LYS    18      -4.084   5.381   1.143  1.00  0.00          
ATOM    172  CA  LYS    18      -2.524   4.837  -0.137  1.00  0.00          
ATOM    173  CB  LYS    18      -3.507   3.828  -0.732  1.00  0.00          
ATOM    174  CG  LYS    18      -4.011   2.787   0.273  1.00  0.00          
ATOM    175  CD  LYS    18      -4.966   1.811  -0.425  1.00  0.00          
ATOM    176  CE  LYS    18      -5.693   0.927   0.588  1.00  0.00          
ATOM    177  NZ  LYS    18      -6.620   0.004  -0.085  1.00  0.00          
ATOM    178  HZ1 LYS    18      -7.068  -0.565   0.602  1.00  0.00          
ATOM    179  HZ2 LYS    18      -7.304   0.535  -0.587  1.00  0.00          
ATOM    180  HZ3 LYS    18      -6.110  -0.570  -0.723  1.00  0.00          
ATOM    181  C   LYS    18      -2.049   5.767  -1.272  1.00  0.00          
ATOM    182  O   LYS    18      -0.883   5.706  -1.682  1.00  0.00          
ATOM    183  N   ALA    19      -2.950   6.663  -1.677  1.00  0.00          
ATOM    184  H   ALA    19      -3.871   6.686  -1.282  1.00  0.00          
ATOM    185  CA  ALA    19      -2.723   7.676  -2.718  1.00  0.00          
ATOM    186  CB  ALA    19      -4.062   8.313  -3.084  1.00  0.00          
ATOM    187  C   ALA    19      -1.721   8.759  -2.281  1.00  0.00          
ATOM    188  O   ALA    19      -0.892   9.171  -3.094  1.00  0.00          
ATOM    189  N   ASN    20      -1.769   9.134  -1.002  1.00  0.00          
ATOM    190  H   ASN    20      -2.421   8.743  -0.363  1.00  0.00          
ATOM    191  CA  ASN    20      -0.885  10.158  -0.412  1.00  0.00          
ATOM    192  CB  ASN    20      -1.237  10.402   1.066  1.00  0.00          
ATOM    193  CG  ASN    20      -2.635  10.970   1.308  1.00  0.00          
ATOM    194  OD1 ASN    20      -3.250  11.588   0.439  1.00  0.00          
ATOM    195  ND2 ASN    20      -3.117  10.733   2.523  1.00  0.00          
ATOM    196 HD21 ASN    20      -2.579  10.218   3.191  1.00  0.00          
ATOM    197 HD22 ASN    20      -4.028  11.066   2.769  1.00  0.00          
ATOM    198  C   ASN    20       0.599   9.780  -0.521  1.00  0.00          
ATOM    199  O   ASN    20       1.431  10.632  -0.813  1.00  0.00          
ATOM    200  N   LEU    21       0.869   8.483  -0.334  1.00  0.00          
ATOM    201  H   LEU    21       0.160   7.824  -0.115  1.00  0.00          
ATOM    202  CA  LEU    21       2.216   7.910  -0.447  1.00  0.00          
ATOM    203  CB  LEU    21       2.202   6.455   0.027  1.00  0.00          
ATOM    204  CG  LEU    21       1.790   6.254   1.487  1.00  0.00          
ATOM    205  CD1 LEU    21       1.538   4.777   1.732  1.00  0.00          
ATOM    206  CD2 LEU    21       2.863   6.760   2.461  1.00  0.00          
ATOM    207  C   LEU    21       2.721   7.934  -1.898  1.00  0.00          
ATOM    208  O   LEU    21       1.944   7.662  -2.812  1.00  0.00          
ATOM    209  N   PRO    22       4.003   8.264  -2.102  1.00  0.00          
ATOM    210  CA  PRO    22       4.711   8.001  -3.365  1.00  0.00          
ATOM    211  CB  PRO    22       6.020   8.797  -3.255  1.00  0.00          
ATOM    212  CG  PRO    22       6.263   8.885  -1.756  1.00  0.00          
ATOM    213  CD  PRO    22       4.865   9.030  -1.174  1.00  0.00          
ATOM    214  C   PRO    22       4.957   6.496  -3.532  1.00  0.00          
ATOM    215  O   PRO    22       4.855   5.735  -2.573  1.00  0.00          
ATOM    216  N   LEU    23       5.278   6.100  -4.766  1.00  0.00          
ATOM    217  H   LEU    23       5.405   6.750  -5.523  1.00  0.00          
ATOM    218  CA  LEU    23       5.460   4.686  -5.149  1.00  0.00          
ATOM    219  CB  LEU    23       5.823   4.591  -6.637  1.00  0.00          
ATOM    220  CG  LEU    23       5.815   3.152  -7.182  1.00  0.00          
ATOM    221  CD1 LEU    23       4.400   2.564  -7.240  1.00  0.00          
ATOM    222  CD2 LEU    23       6.473   3.117  -8.562  1.00  0.00          
ATOM    223  C   LEU    23       6.499   3.947  -4.287  1.00  0.00          
ATOM    224  O   LEU    23       6.289   2.788  -3.945  1.00  0.00          
ATOM    225  N   GLU    24       7.547   4.667  -3.877  1.00  0.00          
ATOM    226  H   GLU    24       7.671   5.633  -4.129  1.00  0.00          
ATOM    227  CA  GLU    24       8.623   4.129  -3.015  1.00  0.00          
ATOM    228  CB  GLU    24       9.744   5.169  -2.850  1.00  0.00          
ATOM    229  CG  GLU    24      10.462   5.465  -4.173  1.00  0.00          
ATOM    230  CD  GLU    24      11.539   6.534  -3.972  1.00  0.00          
ATOM    231  OE1 GLU    24      12.685   6.143  -3.673  1.00  0.00          
ATOM    232  OE2 GLU    24      11.185   7.728  -4.140  1.00  0.00          
ATOM    233  C   GLU    24       8.092   3.707  -1.643  1.00  0.00          
ATOM    234  O   GLU    24       8.211   2.531  -1.278  1.00  0.00          
ATOM    235  N   LYS    25       7.417   4.635  -0.955  1.00  0.00          
ATOM    236  H   LYS    25       7.238   5.539  -1.336  1.00  0.00          
ATOM    237  CA  LYS    25       6.886   4.424   0.398  1.00  0.00          
ATOM    238  CB  LYS    25       6.407   5.745   1.016  1.00  0.00          
ATOM    239  CG  LYS    25       7.558   6.688   1.344  1.00  0.00          
ATOM    240  CD  LYS    25       7.037   7.959   2.018  1.00  0.00          
ATOM    241  CE  LYS    25       8.172   8.929   2.314  1.00  0.00          
ATOM    242  NZ  LYS    25       7.667  10.154   2.957  1.00  0.00          
ATOM    243  HZ1 LYS    25       8.433  10.772   3.134  1.00  0.00          
ATOM    244  HZ2 LYS    25       7.014  10.603   2.342  1.00  0.00          
ATOM    245  HZ3 LYS    25       7.219   9.916   3.808  1.00  0.00          
ATOM    246  C   LYS    25       5.762   3.393   0.477  1.00  0.00          
ATOM    247  O   LYS    25       5.813   2.515   1.336  1.00  0.00          
ATOM    248  N   GLN    26       4.830   3.460  -0.479  1.00  0.00          
ATOM    249  H   GLN    26       4.893   4.114  -1.237  1.00  0.00          
ATOM    250  CA  GLN    26       3.623   2.608  -0.519  1.00  0.00          
ATOM    251  CB  GLN    26       2.645   3.061  -1.610  1.00  0.00          
ATOM    252  CG  GLN    26       3.162   2.955  -3.049  1.00  0.00          
ATOM    253  CD  GLN    26       2.090   3.368  -4.051  1.00  0.00          
ATOM    254  OE1 GLN    26       1.332   2.535  -4.541  1.00  0.00          
ATOM    255  NE2 GLN    26       2.058   4.661  -4.357  1.00  0.00          
ATOM    256 HE21 GLN    26       2.715   5.287  -3.932  1.00  0.00          
ATOM    257 HE22 GLN    26       1.387   5.014  -5.007  1.00  0.00          
ATOM    258  C   GLN    26       3.918   1.100  -0.619  1.00  0.00          
ATOM    259  O   GLN    26       3.115   0.294  -0.158  1.00  0.00          
ATOM    260  N   GLN    27       5.064   0.764  -1.222  1.00  0.00          
ATOM    261  H   GLN    27       5.687   1.443  -1.607  1.00  0.00          
ATOM    262  CA  GLN    27       5.520  -0.630  -1.373  1.00  0.00          
ATOM    263  CB  GLN    27       6.840  -0.711  -2.150  1.00  0.00          
ATOM    264  CG  GLN    27       6.716  -0.316  -3.631  1.00  0.00          
ATOM    265  CD  GLN    27       5.732  -1.175  -4.430  1.00  0.00          
ATOM    266  OE1 GLN    27       5.512  -2.357  -4.170  1.00  0.00          
ATOM    267  NE2 GLN    27       5.150  -0.520  -5.438  1.00  0.00          
ATOM    268 HE21 GLN    27       5.367   0.433  -5.612  1.00  0.00          
ATOM    269 HE22 GLN    27       4.496  -1.000  -6.024  1.00  0.00          
ATOM    270  C   GLN    27       5.669  -1.333  -0.027  1.00  0.00          
ATOM    271  O   GLN    27       5.009  -2.351   0.193  1.00  0.00          
ATOM    272  N   ASN    28       6.332  -0.654   0.916  1.00  0.00          
ATOM    273  H   ASN    28       6.630   0.288   0.771  1.00  0.00          
ATOM    274  CA  ASN    28       6.675  -1.222   2.233  1.00  0.00          
ATOM    275  CB  ASN    28       8.205  -1.240   2.358  1.00  0.00          
ATOM    276  CG  ASN    28       8.862  -2.267   1.429  1.00  0.00          
ATOM    277  OD1 ASN    28       9.094  -1.998   0.252  1.00  0.00          
ATOM    278  ND2 ASN    28       9.130  -3.441   1.993  1.00  0.00          
ATOM    279 HD21 ASN    28       8.921  -3.595   2.955  1.00  0.00          
ATOM    280 HD22 ASN    28       9.558  -4.167   1.453  1.00  0.00          
ATOM    281  C   ASN    28       6.019  -0.479   3.408  1.00  0.00          
ATOM    282  O   ASN    28       6.554  -0.444   4.516  1.00  0.00          
ATOM    283  N   ASP    29       4.788   0.009   3.176  1.00  0.00          
ATOM    284  H   ASP    29       4.335  -0.086   2.291  1.00  0.00          
ATOM    285  CA  ASP    29       4.023   0.734   4.200  1.00  0.00          
ATOM    286  CB  ASP    29       3.789   2.179   3.749  1.00  0.00          
ATOM    287  CG  ASP    29       3.314   3.114   4.874  1.00  0.00          
ATOM    288  OD1 ASP    29       3.643   4.314   4.764  1.00  0.00          
ATOM    289  OD2 ASP    29       2.640   2.620   5.805  1.00  0.00          
ATOM    290  C   ASP    29       2.703  -0.004   4.436  1.00  0.00          
ATOM    291  O   ASP    29       1.721   0.197   3.724  1.00  0.00          
ATOM    292  N   LYS    30       2.718  -0.840   5.480  1.00  0.00          
ATOM    293  H   LYS    30       3.507  -0.914   6.086  1.00  0.00          
ATOM    294  CA  LYS    30       1.586  -1.712   5.845  1.00  0.00          
ATOM    295  CB  LYS    30       1.999  -2.625   7.007  1.00  0.00          
ATOM    296  CG  LYS    30       0.912  -3.641   7.375  1.00  0.00          
ATOM    297  CD  LYS    30       1.291  -4.402   8.646  1.00  0.00          
ATOM    298  CE  LYS    30       0.087  -5.204   9.160  1.00  0.00          
ATOM    299  NZ  LYS    30       0.447  -5.963  10.376  1.00  0.00          
ATOM    300  HZ1 LYS    30      -0.342  -6.481  10.683  1.00  0.00          
ATOM    301  HZ2 LYS    30       1.203  -6.584  10.171  1.00  0.00          
ATOM    302  HZ3 LYS    30       0.734  -5.327  11.086  1.00  0.00          
ATOM    303  C   LYS    30       0.298  -0.917   6.154  1.00  0.00          
ATOM    304  O   LYS    30      -0.655  -1.019   5.400  1.00  0.00          
ATOM    305  N   LYS    31       0.328  -0.115   7.221  1.00  0.00          
ATOM    306  H   LYS    31       1.171   0.057   7.740  1.00  0.00          
ATOM    307  CA  LYS    31      -0.870   0.564   7.733  1.00  0.00          
ATOM    308  CB  LYS    31      -0.546   1.211   9.086  1.00  0.00          
ATOM    309  CG  LYS    31      -1.802   1.706   9.813  1.00  0.00          
ATOM    310  CD  LYS    31      -1.429   2.386  11.134  1.00  0.00          
ATOM    311  CE  LYS    31      -2.676   2.954  11.812  1.00  0.00          
ATOM    312  NZ  LYS    31      -2.323   3.653  13.060  1.00  0.00          
ATOM    313  HZ1 LYS    31      -3.149   4.010  13.487  1.00  0.00          
ATOM    314  HZ2 LYS    31      -1.878   3.004  13.680  1.00  0.00          
ATOM    315  HZ3 LYS    31      -1.697   4.401  12.858  1.00  0.00          
ATOM    316  C   LYS    31      -1.448   1.599   6.751  1.00  0.00          
ATOM    317  O   LYS    31      -2.661   1.637   6.565  1.00  0.00          
ATOM    318  N   ALA    32      -0.578   2.382   6.112  1.00  0.00          
ATOM    319  H   ALA    32       0.418   2.305   6.221  1.00  0.00          
ATOM    320  CA  ALA    32      -1.014   3.435   5.176  1.00  0.00          
ATOM    321  CB  ALA    32       0.073   4.510   5.043  1.00  0.00          
ATOM    322  C   ALA    32      -1.471   2.935   3.801  1.00  0.00          
ATOM    323  O   ALA    32      -2.409   3.501   3.228  1.00  0.00          
ATOM    324  N   TYR    33      -0.873   1.835   3.336  1.00  0.00          
ATOM    325  H   TYR    33      -0.213   1.311   3.869  1.00  0.00          
ATOM    326  CA  TYR    33      -1.137   1.305   1.980  1.00  0.00          
ATOM    327  CB  TYR    33       0.154   1.289   1.152  1.00  0.00          
ATOM    328  CG  TYR    33      -0.119   0.974  -0.323  1.00  0.00          
ATOM    329  CD1 TYR    33      -0.073  -0.343  -0.785  1.00  0.00          
ATOM    330  HD1 TYR    33       0.234  -1.159  -0.124  1.00  0.00          
ATOM    331  CD2 TYR    33      -0.507   2.005  -1.190  1.00  0.00          
ATOM    332  HD2 TYR    33      -0.460   3.042  -0.853  1.00  0.00          
ATOM    333  CE1 TYR    33      -0.429  -0.629  -2.112  1.00  0.00          
ATOM    334  HE1 TYR    33      -0.322  -1.643  -2.498  1.00  0.00          
ATOM    335  CE2 TYR    33      -0.869   1.721  -2.509  1.00  0.00          
ATOM    336  HE2 TYR    33      -1.176   2.537  -3.170  1.00  0.00          
ATOM    337  CZ  TYR    33      -0.837   0.405  -2.969  1.00  0.00          
ATOM    338  OH  TYR    33      -1.188   0.126  -4.254  1.00  0.00          
ATOM    339  HH  TYR    33      -1.445   0.970  -4.724  1.00  0.00          
ATOM    340  C   TYR    33      -1.815  -0.074   2.027  1.00  0.00          
ATOM    341  O   TYR    33      -2.968  -0.176   1.633  1.00  0.00          
ATOM    342  N   TRP    34      -1.053  -1.095   2.424  1.00  0.00          
ATOM    343  H   TRP    34      -0.123  -0.938   2.756  1.00  0.00          
ATOM    344  CA  TRP    34      -1.437  -2.518   2.446  1.00  0.00          
ATOM    345  CB  TRP    34      -2.482  -2.906   3.510  1.00  0.00          
ATOM    346  CG  TRP    34      -3.872  -2.262   3.415  1.00  0.00          
ATOM    347  CD1 TRP    34      -4.792  -2.527   2.488  1.00  0.00          
ATOM    348  HD1 TRP    34      -4.690  -3.264   1.684  1.00  0.00          
ATOM    349  CD2 TRP    34      -4.444  -1.377   4.314  1.00  0.00          
ATOM    350  NE1 TRP    34      -5.902  -1.827   2.727  1.00  0.00          
ATOM    351  HE1 TRP    34      -6.729  -1.843   2.175  1.00  0.00          
ATOM    352  CE2 TRP    34      -5.733  -1.118   3.836  1.00  0.00          
ATOM    353  CE3 TRP    34      -4.056  -0.873   5.567  1.00  0.00          
ATOM    354  HE3 TRP    34      -3.057  -1.077   5.954  1.00  0.00          
ATOM    355  CZ2 TRP    34      -6.627  -0.328   4.584  1.00  0.00          
ATOM    356  HZ2 TRP    34      -7.618  -0.113   4.201  1.00  0.00          
ATOM    357  CZ3 TRP    34      -4.951  -0.110   6.334  1.00  0.00          
ATOM    358  HZ3 TRP    34      -4.652   0.253   7.309  1.00  0.00          
ATOM    359  CH2 TRP    34      -6.234   0.165   5.831  1.00  0.00          
ATOM    360  HH2 TRP    34      -6.923   0.765   6.434  1.00  0.00          
ATOM    361  C   TRP    34      -1.787  -3.106   1.072  1.00  0.00          
ATOM    362  O   TRP    34      -2.692  -2.619   0.400  1.00  0.00          
ATOM    363  N   LEU    35      -0.905  -4.014   0.653  1.00  0.00          
ATOM    364  H   LEU    35      -0.026  -4.127   1.119  1.00  0.00          
ATOM    365  CA  LEU    35      -1.073  -4.931  -0.488  1.00  0.00          
ATOM    366  CB  LEU    35      -2.239  -5.910  -0.232  1.00  0.00          
ATOM    367  CG  LEU    35      -2.050  -6.784   1.014  1.00  0.00          
ATOM    368  CD1 LEU    35      -3.374  -7.454   1.362  1.00  0.00          
ATOM    369  CD2 LEU    35      -0.975  -7.854   0.800  1.00  0.00          
ATOM    370  C   LEU    35      -1.252  -4.293  -1.871  1.00  0.00          
ATOM    371  O   LEU    35      -2.011  -3.337  -2.042  1.00  0.00          
ATOM    372  N   PHE    36      -0.664  -4.969  -2.854  1.00  0.00          
ATOM    373  H   PHE    36      -0.115  -5.780  -2.689  1.00  0.00          
ATOM    374  CA  PHE    36      -0.769  -4.586  -4.278  1.00  0.00          
ATOM    375  CB  PHE    36       0.627  -4.380  -4.886  1.00  0.00          
ATOM    376  CG  PHE    36       1.317  -3.121  -4.361  1.00  0.00          
ATOM    377  CD1 PHE    36       1.973  -3.154  -3.126  1.00  0.00          
ATOM    378  HD1 PHE    36       1.980  -4.062  -2.532  1.00  0.00          
ATOM    379  CD2 PHE    36       1.308  -1.944  -5.120  1.00  0.00          
ATOM    380  HD2 PHE    36       0.788  -1.905  -6.076  1.00  0.00          
ATOM    381  CE1 PHE    36       2.614  -2.000  -2.645  1.00  0.00          
ATOM    382  HE1 PHE    36       3.089  -2.013  -1.667  1.00  0.00          
ATOM    383  CE2 PHE    36       1.956  -0.792  -4.646  1.00  0.00          
ATOM    384  HE2 PHE    36       1.963   0.115  -5.242  1.00  0.00          
ATOM    385  CZ  PHE    36       2.605  -0.824  -3.404  1.00  0.00          
ATOM    386  HZ  PHE    36       3.114   0.066  -3.039  1.00  0.00          
ATOM    387  C   PHE    36      -1.513  -5.662  -5.070  1.00  0.00          
ATOM    388  O1  PHE    36      -1.303  -6.865  -4.769  1.00  0.00          
ATOM    389  O2  PHE    36      -2.245  -5.269  -5.999  1.00  0.00          
TER   
END
