# Supplementary material for: Evolutionary Pareto-optimization of stably folding peptides
Source: BMC Bioinformatics. 2008 Feb 19;9:109. doi: 10.1186/1471-2105-9-109 (PMC2263021; doi:10.1186/1471-2105-9-109)
Supplement: Additional file 2 — We provide the predicted 3D-structures of the most stably folding individuals (sequences and names given in Fig. 4) as a zip-archive of PDB format files. The experimental structure of the wildtype (1-vii) is also included. All structures are superimposed so that the Cα-RMSD to the wildtype structure is minimized. [file 1471-2105-9-109-S2.zip › r1g3i0.flsq.pdb]

ATOM      1  N   MET     1       0.462 -11.237  -2.983  1.00  0.00          
ATOM      2  H1  MET     1       1.190 -11.222  -3.662  1.00  0.00          
ATOM      3  H2  MET     1       0.823 -11.544  -2.110  1.00  0.00          
ATOM      4  H3  MET     1      -0.261 -11.863  -3.288  1.00  0.00          
ATOM      5  CA  MET     1      -0.100  -9.888  -2.834  1.00  0.00          
ATOM      6  CB  MET     1      -0.647  -9.421  -4.193  1.00  0.00          
ATOM      7  CG  MET     1      -0.875  -7.907  -4.232  1.00  0.00          
ATOM      8  SD  MET     1      -1.803  -7.311  -5.683  1.00  0.00          
ATOM      9  CE  MET     1      -3.467  -7.728  -5.192  1.00  0.00          
ATOM     10  C   MET     1      -1.223  -9.907  -1.798  1.00  0.00          
ATOM     11  O   MET     1      -1.979 -10.875  -1.691  1.00  0.00          
ATOM     12  N   LEU     2      -1.348  -8.781  -1.086  1.00  0.00          
ATOM     13  H   LEU     2      -0.720  -8.006  -1.207  1.00  0.00          
ATOM     14  CA  LEU     2      -2.393  -8.585  -0.068  1.00  0.00          
ATOM     15  CB  LEU     2      -1.771  -8.168   1.277  1.00  0.00          
ATOM     16  CG  LEU     2      -0.840  -9.208   1.906  1.00  0.00          
ATOM     17  CD1 LEU     2      -0.171  -8.591   3.137  1.00  0.00          
ATOM     18  CD2 LEU     2      -1.585 -10.482   2.319  1.00  0.00          
ATOM     19  C   LEU     2      -3.381  -7.529  -0.541  1.00  0.00          
ATOM     20  O   LEU     2      -3.067  -6.340  -0.625  1.00  0.00          
ATOM     21  N   SER     3      -4.518  -8.033  -1.017  1.00  0.00          
ATOM     22  H   SER     3      -4.654  -9.013  -1.152  1.00  0.00          
ATOM     23  CA  SER     3      -5.680  -7.208  -1.407  1.00  0.00          
ATOM     24  CB  SER     3      -6.762  -8.084  -2.041  1.00  0.00          
ATOM     25  OG  SER     3      -6.273  -8.663  -3.260  1.00  0.00          
ATOM     26  HG  SER     3      -6.986  -9.224  -3.667  1.00  0.00          
ATOM     27  C   SER     3      -6.260  -6.502  -0.166  1.00  0.00          
ATOM     28  O   SER     3      -6.129  -7.011   0.940  1.00  0.00          
ATOM     29  N   ASP     4      -6.817  -5.313  -0.409  1.00  0.00          
ATOM     30  H   ASP     4      -6.823  -4.951  -1.339  1.00  0.00          
ATOM     31  CA  ASP     4      -7.469  -4.412   0.559  1.00  0.00          
ATOM     32  CB  ASP     4      -8.802  -3.905   0.001  1.00  0.00          
ATOM     33  CG  ASP     4      -8.579  -2.789  -1.016  1.00  0.00          
ATOM     34  OD1 ASP     4      -8.564  -1.628  -0.570  1.00  0.00          
ATOM     35  OD2 ASP     4      -8.382  -3.123  -2.207  1.00  0.00          
ATOM     36  C   ASP     4      -7.616  -4.837   2.032  1.00  0.00          
ATOM     37  O   ASP     4      -6.987  -4.226   2.894  1.00  0.00          
ATOM     38  N   GLU     5      -8.494  -5.808   2.286  1.00  0.00          
ATOM     39  H   GLU     5      -9.013  -6.254   1.564  1.00  0.00          
ATOM     40  CA  GLU     5      -8.806  -6.317   3.637  1.00  0.00          
ATOM     41  CB  GLU     5     -10.061  -7.210   3.600  1.00  0.00          
ATOM     42  CG  GLU     5      -9.980  -8.520   2.788  1.00  0.00          
ATOM     43  CD  GLU     5      -9.762  -8.320   1.286  1.00  0.00          
ATOM     44  OE1 GLU     5      -8.607  -8.505   0.846  1.00  0.00          
ATOM     45  OE2 GLU     5     -10.758  -8.035   0.602  1.00  0.00          
ATOM     46  C   GLU     5      -7.644  -7.010   4.368  1.00  0.00          
ATOM     47  O   GLU     5      -7.447  -6.787   5.563  1.00  0.00          
ATOM     48  N   ASP     6      -6.907  -7.848   3.628  1.00  0.00          
ATOM     49  H   ASP     6      -7.146  -8.054   2.682  1.00  0.00          
ATOM     50  CA  ASP     6      -5.701  -8.540   4.112  1.00  0.00          
ATOM     51  CB  ASP     6      -5.273  -9.620   3.102  1.00  0.00          
ATOM     52  CG  ASP     6      -6.326 -10.713   2.933  1.00  0.00          
ATOM     53  OD1 ASP     6      -6.282 -11.666   3.743  1.00  0.00          
ATOM     54  OD2 ASP     6      -7.120 -10.597   1.976  1.00  0.00          
ATOM     55  C   ASP     6      -4.539  -7.561   4.321  1.00  0.00          
ATOM     56  O   ASP     6      -3.744  -7.721   5.256  1.00  0.00          
ATOM     57  N   PHE     7      -4.447  -6.584   3.421  1.00  0.00          
ATOM     58  H   PHE     7      -5.054  -6.569   2.622  1.00  0.00          
ATOM     59  CA  PHE     7      -3.490  -5.466   3.463  1.00  0.00          
ATOM     60  CB  PHE     7      -3.598  -4.736   2.125  1.00  0.00          
ATOM     61  CG  PHE     7      -2.452  -3.771   1.848  1.00  0.00          
ATOM     62  CD1 PHE     7      -2.568  -2.429   2.225  1.00  0.00          
ATOM     63  HD1 PHE     7      -3.460  -2.113   2.762  1.00  0.00          
ATOM     64  CD2 PHE     7      -1.356  -4.166   1.058  1.00  0.00          
ATOM     65  HD2 PHE     7      -1.226  -5.213   0.785  1.00  0.00          
ATOM     66  CE1 PHE     7      -1.627  -1.482   1.820  1.00  0.00          
ATOM     67  HE1 PHE     7      -1.716  -0.449   2.151  1.00  0.00          
ATOM     68  CE2 PHE     7      -0.425  -3.215   0.626  1.00  0.00          
ATOM     69  HE2 PHE     7       0.414  -3.530   0.002  1.00  0.00          
ATOM     70  CZ  PHE     7      -0.556  -1.873   1.001  1.00  0.00          
ATOM     71  HZ  PHE     7       0.135  -1.126   0.629  1.00  0.00          
ATOM     72  C   PHE     7      -3.779  -4.535   4.650  1.00  0.00          
ATOM     73  O   PHE     7      -2.872  -3.874   5.140  1.00  0.00          
ATOM     74  N   LYS     8      -5.048  -4.452   5.052  1.00  0.00          
ATOM     75  H   LYS     8      -5.787  -4.909   4.562  1.00  0.00          
ATOM     76  CA  LYS     8      -5.495  -3.690   6.233  1.00  0.00          
ATOM     77  CB  LYS     8      -7.017  -3.558   6.167  1.00  0.00          
ATOM     78  CG  LYS     8      -7.580  -2.603   7.229  1.00  0.00          
ATOM     79  CD  LYS     8      -9.110  -2.550   7.148  1.00  0.00          
ATOM     80  CE  LYS     8      -9.671  -1.587   8.195  1.00  0.00          
ATOM     81  NZ  LYS     8     -11.131  -1.521   8.126  1.00  0.00          
ATOM     82  HZ1 LYS     8     -11.478  -0.893   8.819  1.00  0.00          
ATOM     83  HZ2 LYS     8     -11.413  -1.194   7.217  1.00  0.00          
ATOM     84  HZ3 LYS     8     -11.519  -2.430   8.278  1.00  0.00          
ATOM     85  C   LYS     8      -5.042  -4.384   7.523  1.00  0.00          
ATOM     86  O   LYS     8      -4.570  -3.729   8.446  1.00  0.00          
ATOM     87  N   ALA     9      -5.152  -5.720   7.528  1.00  0.00          
ATOM     88  H   ALA     9      -5.513  -6.215   6.736  1.00  0.00          
ATOM     89  CA  ALA     9      -4.769  -6.589   8.652  1.00  0.00          
ATOM     90  CB  ALA     9      -5.234  -8.016   8.356  1.00  0.00          
ATOM     91  C   ALA     9      -3.261  -6.576   8.958  1.00  0.00          
ATOM     92  O   ALA     9      -2.884  -6.727  10.115  1.00  0.00          
ATOM     93  N   VAL    10      -2.443  -6.339   7.929  1.00  0.00          
ATOM     94  H   VAL    10      -2.787  -6.103   7.016  1.00  0.00          
ATOM     95  CA  VAL    10      -0.981  -6.409   8.035  1.00  0.00          
ATOM     96  CB  VAL    10      -0.383  -7.321   6.942  1.00  0.00          
ATOM     97  CG1 VAL    10       1.140  -7.436   7.056  1.00  0.00          
ATOM     98  CG2 VAL    10      -0.975  -8.735   6.990  1.00  0.00          
ATOM     99  C   VAL    10      -0.414  -4.969   8.015  1.00  0.00          
ATOM    100  O   VAL    10      -0.045  -4.454   9.060  1.00  0.00          
ATOM    101  N   PHE    11      -0.428  -4.355   6.832  1.00  0.00          
ATOM    102  H   PHE    11      -0.826  -4.793   6.017  1.00  0.00          
ATOM    103  CA  PHE    11       0.118  -3.012   6.577  1.00  0.00          
ATOM    104  CB  PHE    11      -0.017  -2.699   5.085  1.00  0.00          
ATOM    105  CG  PHE    11       0.487  -1.303   4.693  1.00  0.00          
ATOM    106  CD1 PHE    11       1.838  -1.102   4.421  1.00  0.00          
ATOM    107  HD1 PHE    11       2.522  -1.952   4.345  1.00  0.00          
ATOM    108  CD2 PHE    11      -0.392  -0.213   4.718  1.00  0.00          
ATOM    109  HD2 PHE    11      -1.461  -0.370   4.885  1.00  0.00          
ATOM    110  CE1 PHE    11       2.328   0.187   4.188  1.00  0.00          
ATOM    111  HE1 PHE    11       3.379   0.336   3.943  1.00  0.00          
ATOM    112  CE2 PHE    11       0.097   1.080   4.494  1.00  0.00          
ATOM    113  HE2 PHE    11      -0.593   1.932   4.511  1.00  0.00          
ATOM    114  CZ  PHE    11       1.452   1.284   4.244  1.00  0.00          
ATOM    115  HZ  PHE    11       1.822   2.287   4.050  1.00  0.00          
ATOM    116  C   PHE    11      -0.510  -1.909   7.447  1.00  0.00          
ATOM    117  O   PHE    11       0.196  -0.972   7.832  1.00  0.00          
ATOM    118  N   GLY    12      -1.810  -2.033   7.741  1.00  0.00          
ATOM    119  H   GLY    12      -2.343  -2.823   7.445  1.00  0.00          
ATOM    120  CA  GLY    12      -2.559  -1.029   8.515  1.00  0.00          
ATOM    121  C   GLY    12      -3.727  -0.530   7.661  1.00  0.00          
ATOM    122  O   GLY    12      -4.871  -0.928   7.870  1.00  0.00          
ATOM    123  N   MET    13      -3.394   0.377   6.748  1.00  0.00          
ATOM    124  H   MET    13      -2.482   0.795   6.718  1.00  0.00          
ATOM    125  CA  MET    13      -4.321   0.892   5.707  1.00  0.00          
ATOM    126  CB  MET    13      -3.600   1.933   4.834  1.00  0.00          
ATOM    127  CG  MET    13      -3.235   3.221   5.572  1.00  0.00          
ATOM    128  SD  MET    13      -2.388   4.410   4.463  1.00  0.00          
ATOM    129  CE  MET    13      -2.094   5.730   5.610  1.00  0.00          
ATOM    130  C   MET    13      -4.757  -0.241   4.773  1.00  0.00          
ATOM    131  O   MET    13      -4.144  -1.313   4.764  1.00  0.00          
ATOM    132  N   THR    14      -5.889  -0.023   4.110  1.00  0.00          
ATOM    133  H   THR    14      -6.530   0.713   4.345  1.00  0.00          
ATOM    134  CA  THR    14      -6.304  -0.835   2.936  1.00  0.00          
ATOM    135  CB  THR    14      -7.752  -0.550   2.509  1.00  0.00          
ATOM    136  OG1 THR    14      -7.960   0.857   2.302  1.00  0.00          
ATOM    137  HG1 THR    14      -8.905   1.005   2.008  1.00  0.00          
ATOM    138  CG2 THR    14      -8.770  -1.145   3.469  1.00  0.00          
ATOM    139  C   THR    14      -5.356  -0.571   1.758  1.00  0.00          
ATOM    140  O   THR    14      -4.607   0.413   1.756  1.00  0.00          
ATOM    141  N   ARG    15      -5.358  -1.505   0.801  1.00  0.00          
ATOM    142  H   ARG    15      -5.933  -2.313   0.842  1.00  0.00          
ATOM    143  CA  ARG    15      -4.502  -1.400  -0.392  1.00  0.00          
ATOM    144  CB  ARG    15      -4.610  -2.689  -1.225  1.00  0.00          
ATOM    145  CG  ARG    15      -3.451  -2.804  -2.217  1.00  0.00          
ATOM    146  CD  ARG    15      -3.504  -4.114  -2.999  1.00  0.00          
ATOM    147  NE  ARG    15      -2.328  -4.195  -3.893  1.00  0.00          
ATOM    148  HE  ARG    15      -2.532  -4.028  -4.855  1.00  0.00          
ATOM    149  CZ  ARG    15      -1.053  -4.471  -3.548  1.00  0.00          
ATOM    150  NH1 ARG    15      -0.707  -4.758  -2.276  1.00  0.00          
ATOM    151 HH11 ARG    15      -1.397  -4.774  -1.558  1.00  0.00          
ATOM    152 HH12 ARG    15       0.253  -4.955  -2.056  1.00  0.00          
ATOM    153  NH2 ARG    15      -0.108  -4.418  -4.486  1.00  0.00          
ATOM    154 HH21 ARG    15      -0.340  -4.187  -5.428  1.00  0.00          
ATOM    155 HH22 ARG    15       0.848  -4.618  -4.242  1.00  0.00          
ATOM    156  C   ARG    15      -4.834  -0.165  -1.241  1.00  0.00          
ATOM    157  O   ARG    15      -3.921   0.493  -1.744  1.00  0.00          
ATOM    158  N   SER    16      -6.125   0.174  -1.301  1.00  0.00          
ATOM    159  H   SER    16      -6.843  -0.376  -0.868  1.00  0.00          
ATOM    160  CA  SER    16      -6.631   1.377  -1.993  1.00  0.00          
ATOM    161  CB  SER    16      -8.161   1.329  -2.111  1.00  0.00          
ATOM    162  OG  SER    16      -8.790   1.316  -0.826  1.00  0.00          
ATOM    163  HG  SER    16      -9.789   1.298  -0.945  1.00  0.00          
ATOM    164  C   SER    16      -6.167   2.689  -1.336  1.00  0.00          
ATOM    165  O   SER    16      -5.925   3.661  -2.043  1.00  0.00          
ATOM    166  N   ALA    17      -6.081   2.687   0.002  1.00  0.00          
ATOM    167  H   ALA    17      -6.334   1.888   0.546  1.00  0.00          
ATOM    168  CA  ALA    17      -5.628   3.844   0.788  1.00  0.00          
ATOM    169  CB  ALA    17      -5.932   3.614   2.273  1.00  0.00          
ATOM    170  C   ALA    17      -4.128   4.135   0.598  1.00  0.00          
ATOM    171  O   ALA    17      -3.734   5.299   0.548  1.00  0.00          
ATOM    172  N   PHE    18      -3.333   3.066   0.472  1.00  0.00          
ATOM    173  H   PHE    18      -3.667   2.137   0.584  1.00  0.00          
ATOM    174  CA  PHE    18      -1.892   3.157   0.178  1.00  0.00          
ATOM    175  CB  PHE    18      -1.240   1.782   0.351  1.00  0.00          
ATOM    176  CG  PHE    18       0.283   1.821   0.164  1.00  0.00          
ATOM    177  CD1 PHE    18       1.108   2.276   1.202  1.00  0.00          
ATOM    178  HD1 PHE    18       0.666   2.788   2.063  1.00  0.00          
ATOM    179  CD2 PHE    18       0.863   1.254  -0.982  1.00  0.00          
ATOM    180  HD2 PHE    18       0.228   0.923  -1.803  1.00  0.00          
ATOM    181  CE1 PHE    18       2.502   2.151   1.113  1.00  0.00          
ATOM    182  HE1 PHE    18       3.140   2.507   1.921  1.00  0.00          
ATOM    183  CE2 PHE    18       2.251   1.135  -1.076  1.00  0.00          
ATOM    184  HE2 PHE    18       2.701   0.686  -1.969  1.00  0.00          
ATOM    185  CZ  PHE    18       3.074   1.578  -0.030  1.00  0.00          
ATOM    186  HZ  PHE    18       4.152   1.466  -0.107  1.00  0.00          
ATOM    187  C   PHE    18      -1.646   3.711  -1.240  1.00  0.00          
ATOM    188  O   PHE    18      -0.749   4.528  -1.431  1.00  0.00          
ATOM    189  N   ALA    19      -2.483   3.274  -2.187  1.00  0.00          
ATOM    190  H   ALA    19      -3.159   2.551  -2.009  1.00  0.00          
ATOM    191  CA  ALA    19      -2.495   3.791  -3.568  1.00  0.00          
ATOM    192  CB  ALA    19      -3.461   2.937  -4.406  1.00  0.00          
ATOM    193  C   ALA    19      -2.907   5.267  -3.631  1.00  0.00          
ATOM    194  O   ALA    19      -2.387   6.012  -4.456  1.00  0.00          
ATOM    195  N   ASN    20      -3.773   5.672  -2.693  1.00  0.00          
ATOM    196  H   ASN    20      -4.144   5.028  -2.019  1.00  0.00          
ATOM    197  CA  ASN    20      -4.270   7.054  -2.542  1.00  0.00          
ATOM    198  CB  ASN    20      -5.682   6.955  -1.954  1.00  0.00          
ATOM    199  CG  ASN    20      -6.477   8.260  -2.049  1.00  0.00          
ATOM    200  OD1 ASN    20      -6.515   9.052  -1.111  1.00  0.00          
ATOM    201  ND2 ASN    20      -7.126   8.436  -3.193  1.00  0.00          
ATOM    202 HD21 ASN    20      -7.080   7.738  -3.906  1.00  0.00          
ATOM    203 HD22 ASN    20      -7.666   9.268  -3.331  1.00  0.00          
ATOM    204  C   ASN    20      -3.321   7.906  -1.682  1.00  0.00          
ATOM    205  O   ASN    20      -3.725   8.867  -1.028  1.00  0.00          
ATOM    206  N   LEU    21      -2.030   7.557  -1.730  1.00  0.00          
ATOM    207  H   LEU    21      -1.727   6.742  -2.224  1.00  0.00          
ATOM    208  CA  LEU    21      -0.947   8.316  -1.090  1.00  0.00          
ATOM    209  CB  LEU    21      -0.183   7.439  -0.088  1.00  0.00          
ATOM    210  CG  LEU    21      -1.007   6.927   1.090  1.00  0.00          
ATOM    211  CD1 LEU    21      -0.174   5.902   1.860  1.00  0.00          
ATOM    212  CD2 LEU    21      -1.430   8.061   2.037  1.00  0.00          
ATOM    213  C   LEU    21       0.054   8.765  -2.179  1.00  0.00          
ATOM    214  O   LEU    21       0.227   8.063  -3.173  1.00  0.00          
ATOM    215  N   PRO    22       0.717   9.911  -1.971  1.00  0.00          
ATOM    216  CA  PRO    22       1.877  10.326  -2.782  1.00  0.00          
ATOM    217  CB  PRO    22       2.373  11.601  -2.113  1.00  0.00          
ATOM    218  CG  PRO    22       1.090  12.231  -1.576  1.00  0.00          
ATOM    219  CD  PRO    22       0.287  11.013  -1.087  1.00  0.00          
ATOM    220  C   PRO    22       2.963   9.240  -2.751  1.00  0.00          
ATOM    221  O   PRO    22       3.040   8.467  -1.806  1.00  0.00          
ATOM    222  N   LEU    23       3.766   9.209  -3.819  1.00  0.00          
ATOM    223  H   LEU    23       3.705   9.869  -4.564  1.00  0.00          
ATOM    224  CA  LEU    23       4.820   8.190  -3.989  1.00  0.00          
ATOM    225  CB  LEU    23       5.524   8.367  -5.342  1.00  0.00          
ATOM    226  CG  LEU    23       4.610   8.087  -6.543  1.00  0.00          
ATOM    227  CD1 LEU    23       5.309   8.517  -7.829  1.00  0.00          
ATOM    228  CD2 LEU    23       4.241   6.596  -6.633  1.00  0.00          
ATOM    229  C   LEU    23       5.843   8.162  -2.858  1.00  0.00          
ATOM    230  O   LEU    23       6.226   7.081  -2.407  1.00  0.00          
ATOM    231  N   TRP    24       6.217   9.345  -2.360  1.00  0.00          
ATOM    232  H   TRP    24       5.877  10.212  -2.734  1.00  0.00          
ATOM    233  CA  TRP    24       7.156   9.495  -1.233  1.00  0.00          
ATOM    234  CB  TRP    24       7.680  10.929  -1.151  1.00  0.00          
ATOM    235  CG  TRP    24       6.610  11.985  -0.855  1.00  0.00          
ATOM    236  CD1 TRP    24       5.855  12.617  -1.757  1.00  0.00          
ATOM    237  HD1 TRP    24       5.880  12.437  -2.835  1.00  0.00          
ATOM    238  CD2 TRP    24       6.254  12.468   0.397  1.00  0.00          
ATOM    239  NE1 TRP    24       5.059  13.485  -1.143  1.00  0.00          
ATOM    240  HE1 TRP    24       4.395  14.086  -1.594  1.00  0.00          
ATOM    241  CE2 TRP    24       5.268  13.430   0.170  1.00  0.00          
ATOM    242  CE3 TRP    24       6.712  12.215   1.698  1.00  0.00          
ATOM    243  HE3 TRP    24       7.473  11.459   1.867  1.00  0.00          
ATOM    244  CZ2 TRP    24       4.734  14.149   1.250  1.00  0.00          
ATOM    245  HZ2 TRP    24       3.944  14.889   1.075  1.00  0.00          
ATOM    246  CZ3 TRP    24       6.187  12.935   2.767  1.00  0.00          
ATOM    247  HZ3 TRP    24       6.524  12.733   3.787  1.00  0.00          
ATOM    248  CH2 TRP    24       5.200  13.902   2.549  1.00  0.00          
ATOM    249  HH2 TRP    24       4.779  14.462   3.385  1.00  0.00          
ATOM    250  C   TRP    24       6.554   9.025   0.109  1.00  0.00          
ATOM    251  O   TRP    24       7.269   8.442   0.910  1.00  0.00          
ATOM    252  N   LYS    25       5.253   9.287   0.295  1.00  0.00          
ATOM    253  H   LYS    25       4.729   9.850  -0.347  1.00  0.00          
ATOM    254  CA  LYS    25       4.477   8.805   1.451  1.00  0.00          
ATOM    255  CB  LYS    25       3.063   9.393   1.436  1.00  0.00          
ATOM    256  CG  LYS    25       2.960  10.754   2.125  1.00  0.00          
ATOM    257  CD  LYS    25       3.129  10.610   3.642  1.00  0.00          
ATOM    258  CE  LYS    25       2.891  11.937   4.357  1.00  0.00          
ATOM    259  NZ  LYS    25       3.077  11.796   5.806  1.00  0.00          
ATOM    260  HZ1 LYS    25       2.913  12.682   6.254  1.00  0.00          
ATOM    261  HZ2 LYS    25       2.433  11.118   6.168  1.00  0.00          
ATOM    262  HZ3 LYS    25       4.014  11.498   5.998  1.00  0.00          
ATOM    263  C   LYS    25       4.386   7.276   1.507  1.00  0.00          
ATOM    264  O   LYS    25       4.467   6.684   2.582  1.00  0.00          
ATOM    265  N   GLN    26       4.211   6.673   0.327  1.00  0.00          
ATOM    266  H   GLN    26       4.071   7.196  -0.512  1.00  0.00          
ATOM    267  CA  GLN    26       4.188   5.213   0.135  1.00  0.00          
ATOM    268  CB  GLN    26       3.839   4.901  -1.327  1.00  0.00          
ATOM    269  CG  GLN    26       2.384   5.224  -1.639  1.00  0.00          
ATOM    270  CD  GLN    26       2.070   5.107  -3.134  1.00  0.00          
ATOM    271  OE1 GLN    26       2.175   6.076  -3.879  1.00  0.00          
ATOM    272  NE2 GLN    26       1.667   3.901  -3.531  1.00  0.00          
ATOM    273 HE21 GLN    26       1.586   3.157  -2.873  1.00  0.00          
ATOM    274 HE22 GLN    26       1.449   3.744  -4.502  1.00  0.00          
ATOM    275  C   GLN    26       5.535   4.578   0.500  1.00  0.00          
ATOM    276  O   GLN    26       5.557   3.532   1.130  1.00  0.00          
ATOM    277  N   GLN    27       6.615   5.293   0.145  1.00  0.00          
ATOM    278  H   GLN    27       6.531   6.140  -0.372  1.00  0.00          
ATOM    279  CA  GLN    27       8.004   4.902   0.451  1.00  0.00          
ATOM    280  CB  GLN    27       8.972   5.816  -0.299  1.00  0.00          
ATOM    281  CG  GLN    27       8.960   5.534  -1.807  1.00  0.00          
ATOM    282  CD  GLN    27       9.740   6.603  -2.584  1.00  0.00          
ATOM    283  OE1 GLN    27       9.177   7.610  -3.004  1.00  0.00          
ATOM    284  NE2 GLN    27      11.020   6.331  -2.779  1.00  0.00          
ATOM    285 HE21 GLN    27      11.421   5.477  -2.427  1.00  0.00          
ATOM    286 HE22 GLN    27      11.596   6.975  -3.280  1.00  0.00          
ATOM    287  C   GLN    27       8.305   4.937   1.956  1.00  0.00          
ATOM    288  O   GLN    27       9.005   4.049   2.452  1.00  0.00          
ATOM    289  N   ASN    28       7.747   5.928   2.645  1.00  0.00          
ATOM    290  H   ASN    28       7.171   6.623   2.210  1.00  0.00          
ATOM    291  CA  ASN    28       7.918   6.100   4.104  1.00  0.00          
ATOM    292  CB  ASN    28       7.300   7.428   4.580  1.00  0.00          
ATOM    293  CG  ASN    28       7.846   8.690   3.899  1.00  0.00          
ATOM    294  OD1 ASN    28       8.977   8.739   3.409  1.00  0.00          
ATOM    295  ND2 ASN    28       6.991   9.714   3.883  1.00  0.00          
ATOM    296 HD21 ASN    28       6.088   9.608   4.304  1.00  0.00          
ATOM    297 HD22 ASN    28       7.259  10.574   3.457  1.00  0.00          
ATOM    298  C   ASN    28       7.236   4.948   4.869  1.00  0.00          
ATOM    299  O   ASN    28       7.886   4.245   5.626  1.00  0.00          
ATOM    300  N   LEU    29       5.959   4.730   4.519  1.00  0.00          
ATOM    301  H   LEU    29       5.543   5.201   3.745  1.00  0.00          
ATOM    302  CA  LEU    29       5.056   3.809   5.212  1.00  0.00          
ATOM    303  CB  LEU    29       3.609   4.217   4.925  1.00  0.00          
ATOM    304  CG  LEU    29       3.244   5.571   5.541  1.00  0.00          
ATOM    305  CD1 LEU    29       1.927   6.069   4.967  1.00  0.00          
ATOM    306  CD2 LEU    29       3.126   5.471   7.070  1.00  0.00          
ATOM    307  C   LEU    29       5.294   2.312   4.934  1.00  0.00          
ATOM    308  O   LEU    29       4.913   1.486   5.763  1.00  0.00          
ATOM    309  N   LYS    30       5.847   1.993   3.764  1.00  0.00          
ATOM    310  H   LYS    30       6.034   2.676   3.047  1.00  0.00          
ATOM    311  CA  LYS    30       6.243   0.620   3.425  1.00  0.00          
ATOM    312  CB  LYS    30       6.565   0.478   1.926  1.00  0.00          
ATOM    313  CG  LYS    30       7.830   1.204   1.438  1.00  0.00          
ATOM    314  CD  LYS    30       8.047   0.965  -0.055  1.00  0.00          
ATOM    315  CE  LYS    30       9.371   1.596  -0.496  1.00  0.00          
ATOM    316  NZ  LYS    30       9.578   1.422  -1.945  1.00  0.00          
ATOM    317  HZ1 LYS    30      10.457   1.828  -2.201  1.00  0.00          
ATOM    318  HZ2 LYS    30       9.577   0.449  -2.171  1.00  0.00          
ATOM    319  HZ3 LYS    30       8.842   1.880  -2.441  1.00  0.00          
ATOM    320  C   LYS    30       7.401   0.129   4.308  1.00  0.00          
ATOM    321  O   LYS    30       7.418  -1.025   4.732  1.00  0.00          
ATOM    322  N   LYS    31       8.316   1.051   4.623  1.00  0.00          
ATOM    323  H   LYS    31       8.289   1.974   4.231  1.00  0.00          
ATOM    324  CA  LYS    31       9.445   0.818   5.545  1.00  0.00          
ATOM    325  CB  LYS    31      10.414   2.001   5.483  1.00  0.00          
ATOM    326  CG  LYS    31      11.069   2.130   4.104  1.00  0.00          
ATOM    327  CD  LYS    31      11.944   3.394   4.022  1.00  0.00          
ATOM    328  CE  LYS    31      12.527   3.592   2.620  1.00  0.00          
ATOM    329  NZ  LYS    31      13.473   2.533   2.243  1.00  0.00          
ATOM    330  HZ1 LYS    31      13.821   2.701   1.322  1.00  0.00          
ATOM    331  HZ2 LYS    31      14.237   2.526   2.897  1.00  0.00          
ATOM    332  HZ3 LYS    31      13.010   1.641   2.274  1.00  0.00          
ATOM    333  C   LYS    31       8.943   0.630   6.985  1.00  0.00          
ATOM    334  O   LYS    31       9.505  -0.185   7.723  1.00  0.00          
ATOM    335  N   GLU    32       7.879   1.354   7.325  1.00  0.00          
ATOM    336  H   GLU    32       7.450   2.000   6.695  1.00  0.00          
ATOM    337  CA  GLU    32       7.214   1.285   8.647  1.00  0.00          
ATOM    338  CB  GLU    32       6.201   2.419   8.816  1.00  0.00          
ATOM    339  CG  GLU    32       6.808   3.823   8.706  1.00  0.00          
ATOM    340  CD  GLU    32       7.912   4.090   9.731  1.00  0.00          
ATOM    341  OE1 GLU    32       9.091   3.884   9.363  1.00  0.00          
ATOM    342  OE2 GLU    32       7.557   4.520  10.852  1.00  0.00          
ATOM    343  C   GLU    32       6.508  -0.065   8.865  1.00  0.00          
ATOM    344  O   GLU    32       6.573  -0.607   9.969  1.00  0.00          
ATOM    345  N   LYS    33       5.897  -0.589   7.808  1.00  0.00          
ATOM    346  H   LYS    33       5.926  -0.162   6.904  1.00  0.00          
ATOM    347  CA  LYS    33       5.114  -1.838   7.848  1.00  0.00          
ATOM    348  CB  LYS    33       3.716  -1.535   8.424  1.00  0.00          
ATOM    349  CG  LYS    33       2.959  -2.791   8.882  1.00  0.00          
ATOM    350  CD  LYS    33       3.626  -3.463  10.082  1.00  0.00          
ATOM    351  CE  LYS    33       2.948  -4.783  10.469  1.00  0.00          
ATOM    352  NZ  LYS    33       3.124  -5.811   9.436  1.00  0.00          
ATOM    353  HZ1 LYS    33       2.650  -6.646   9.709  1.00  0.00          
ATOM    354  HZ2 LYS    33       2.735  -5.481   8.570  1.00  0.00          
ATOM    355  HZ3 LYS    33       4.097  -6.007   9.313  1.00  0.00          
ATOM    356  C   LYS    33       4.992  -2.445   6.447  1.00  0.00          
ATOM    357  O   LYS    33       4.790  -1.726   5.460  1.00  0.00          
ATOM    358  N   LEU    34       5.057  -3.778   6.437  1.00  0.00          
ATOM    359  H   LEU    34       5.210  -4.280   7.289  1.00  0.00          
ATOM    360  CA  LEU    34       4.929  -4.676   5.274  1.00  0.00          
ATOM    361  CB  LEU    34       3.511  -4.602   4.668  1.00  0.00          
ATOM    362  CG  LEU    34       3.264  -5.488   3.439  1.00  0.00          
ATOM    363  CD1 LEU    34       3.283  -6.977   3.794  1.00  0.00          
ATOM    364  CD2 LEU    34       1.941  -5.102   2.776  1.00  0.00          
ATOM    365  C   LEU    34       6.016  -4.454   4.204  1.00  0.00          
ATOM    366  O   LEU    34       6.327  -3.327   3.821  1.00  0.00          
ATOM    367  N   LEU    35       6.523  -5.586   3.723  1.00  0.00          
ATOM    368  H   LEU    35       6.280  -6.477   4.112  1.00  0.00          
ATOM    369  CA  LEU    35       7.487  -5.657   2.616  1.00  0.00          
ATOM    370  CB  LEU    35       8.262  -6.978   2.739  1.00  0.00          
ATOM    371  CG  LEU    35       9.475  -7.104   1.816  1.00  0.00          
ATOM    372  CD1 LEU    35      10.528  -7.974   2.504  1.00  0.00          
ATOM    373  CD2 LEU    35       9.105  -7.763   0.483  1.00  0.00          
ATOM    374  C   LEU    35       6.717  -5.565   1.285  1.00  0.00          
ATOM    375  O   LEU    35       5.638  -6.140   1.129  1.00  0.00          
ATOM    376  N   PHE    36       7.309  -4.821   0.354  1.00  0.00          
ATOM    377  H   PHE    36       8.174  -4.350   0.519  1.00  0.00          
ATOM    378  CA  PHE    36       6.748  -4.605  -0.997  1.00  0.00          
ATOM    379  CB  PHE    36       6.377  -3.131  -1.190  1.00  0.00          
ATOM    380  CG  PHE    36       5.149  -2.735  -0.370  1.00  0.00          
ATOM    381  CD1 PHE    36       5.270  -2.493   1.012  1.00  0.00          
ATOM    382  HD1 PHE    36       6.240  -2.584   1.495  1.00  0.00          
ATOM    383  CD2 PHE    36       3.913  -2.523  -1.007  1.00  0.00          
ATOM    384  HD2 PHE    36       3.807  -2.712  -2.073  1.00  0.00          
ATOM    385  CE1 PHE    36       4.170  -2.045   1.750  1.00  0.00          
ATOM    386  HE1 PHE    36       4.269  -1.862   2.818  1.00  0.00          
ATOM    387  CE2 PHE    36       2.820  -2.064  -0.263  1.00  0.00          
ATOM    388  HE2 PHE    36       1.874  -1.860  -0.771  1.00  0.00          
ATOM    389  CZ  PHE    36       2.943  -1.827   1.110  1.00  0.00          
ATOM    390  HZ  PHE    36       2.101  -1.447   1.675  1.00  0.00          
ATOM    391  C   PHE    36       7.746  -5.048  -2.069  1.00  0.00          
ATOM    392  O1  PHE    36       8.964  -4.844  -1.867  1.00  0.00          
ATOM    393  O2  PHE    36       7.260  -5.574  -3.099  1.00  0.00          
TER   
END
