# Supplementary material for: Evolutionary Pareto-optimization of stably folding peptides
Source: BMC Bioinformatics. 2008 Feb 19;9:109. doi: 10.1186/1471-2105-9-109 (PMC2263021; doi:10.1186/1471-2105-9-109)
Supplement: Additional file 2 — We provide the predicted 3D-structures of the most stably folding individuals (sequences and names given in Fig. 4) as a zip-archive of PDB format files. The experimental structure of the wildtype (1-vii) is also included. All structures are superimposed so that the Cα-RMSD to the wildtype structure is minimized. [file 1471-2105-9-109-S2.zip › r1g8i2.flsq.pdb]

ATOM      1  N   MET     1       7.700  -4.475  -3.770  1.00  0.00          
ATOM      2  H1  MET     1       7.485  -3.900  -4.564  1.00  0.00          
ATOM      3  H2  MET     1       8.476  -4.079  -3.276  1.00  0.00          
ATOM      4  H3  MET     1       7.938  -5.398  -4.075  1.00  0.00          
ATOM      5  CA  MET     1       6.534  -4.540  -2.878  1.00  0.00          
ATOM      6  CB  MET     1       5.340  -5.121  -3.667  1.00  0.00          
ATOM      7  CG  MET     1       4.036  -5.122  -2.842  1.00  0.00          
ATOM      8  SD  MET     1       2.676  -6.072  -3.609  1.00  0.00          
ATOM      9  CE  MET     1       1.766  -6.515  -2.145  1.00  0.00          
ATOM     10  C   MET     1       6.844  -5.413  -1.655  1.00  0.00          
ATOM     11  O   MET     1       7.487  -6.458  -1.753  1.00  0.00          
ATOM     12  N   TYR     2       6.322  -4.940  -0.532  1.00  0.00          
ATOM     13  H   TYR     2       5.882  -4.039  -0.490  1.00  0.00          
ATOM     14  CA  TYR     2       6.306  -5.649   0.761  1.00  0.00          
ATOM     15  CB  TYR     2       5.748  -4.674   1.796  1.00  0.00          
ATOM     16  CG  TYR     2       6.007  -5.066   3.254  1.00  0.00          
ATOM     17  CD1 TYR     2       7.217  -4.688   3.847  1.00  0.00          
ATOM     18  HD1 TYR     2       8.056  -4.362   3.234  1.00  0.00          
ATOM     19  CD2 TYR     2       4.938  -5.505   4.041  1.00  0.00          
ATOM     20  HD2 TYR     2       4.017  -5.862   3.584  1.00  0.00          
ATOM     21  CE1 TYR     2       7.341  -4.726   5.244  1.00  0.00          
ATOM     22  HE1 TYR     2       8.284  -4.422   5.709  1.00  0.00          
ATOM     23  CE2 TYR     2       5.070  -5.531   5.439  1.00  0.00          
ATOM     24  HE2 TYR     2       4.223  -5.836   6.058  1.00  0.00          
ATOM     25  CZ  TYR     2       6.271  -5.133   6.038  1.00  0.00          
ATOM     26  OH  TYR     2       6.398  -5.130   7.395  1.00  0.00          
ATOM     27  HH  TYR     2       5.551  -5.452   7.810  1.00  0.00          
ATOM     28  C   TYR     2       5.371  -6.856   0.653  1.00  0.00          
ATOM     29  O   TYR     2       4.331  -6.790  -0.014  1.00  0.00          
ATOM     30  N   SER     3       5.707  -7.895   1.419  1.00  0.00          
ATOM     31  H   SER     3       6.510  -7.882   2.007  1.00  0.00          
ATOM     32  CA  SER     3       4.941  -9.154   1.433  1.00  0.00          
ATOM     33  CB  SER     3       5.589 -10.156   2.400  1.00  0.00          
ATOM     34  OG  SER     3       6.894 -10.511   1.939  1.00  0.00          
ATOM     35  HG  SER     3       7.312 -11.160   2.579  1.00  0.00          
ATOM     36  C   SER     3       3.492  -8.903   1.855  1.00  0.00          
ATOM     37  O   SER     3       3.225  -8.218   2.840  1.00  0.00          
ATOM     38  N   ALA     4       2.585  -9.398   1.005  1.00  0.00          
ATOM     39  H   ALA     4       2.862  -9.842   0.149  1.00  0.00          
ATOM     40  CA  ALA     4       1.137  -9.335   1.224  1.00  0.00          
ATOM     41  CB  ALA     4       0.414  -9.860  -0.019  1.00  0.00          
ATOM     42  C   ALA     4       0.701 -10.131   2.465  1.00  0.00          
ATOM     43  O   ALA     4      -0.237  -9.731   3.154  1.00  0.00          
ATOM     44  N   GLU     5       1.426 -11.221   2.732  1.00  0.00          
ATOM     45  H   GLU     5       2.145 -11.541   2.120  1.00  0.00          
ATOM     46  CA  GLU     5       1.227 -12.067   3.925  1.00  0.00          
ATOM     47  CB  GLU     5       2.097 -13.325   3.767  1.00  0.00          
ATOM     48  CG  GLU     5       1.790 -14.397   4.819  1.00  0.00          
ATOM     49  CD  GLU     5       2.689 -15.623   4.634  1.00  0.00          
ATOM     50  OE1 GLU     5       3.774 -15.623   5.246  1.00  0.00          
ATOM     51  OE2 GLU     5       2.262 -16.537   3.896  1.00  0.00          
ATOM     52  C   GLU     5       1.591 -11.309   5.208  1.00  0.00          
ATOM     53  O   GLU     5       0.886 -11.443   6.201  1.00  0.00          
ATOM     54  N   ASP     6       2.662 -10.504   5.150  1.00  0.00          
ATOM     55  H   ASP     6       3.228 -10.430   4.333  1.00  0.00          
ATOM     56  CA  ASP     6       3.113  -9.684   6.283  1.00  0.00          
ATOM     57  CB  ASP     6       4.542  -9.176   6.035  1.00  0.00          
ATOM     58  CG  ASP     6       5.206  -8.734   7.337  1.00  0.00          
ATOM     59  OD1 ASP     6       4.899  -7.608   7.783  1.00  0.00          
ATOM     60  OD2 ASP     6       5.995  -9.538   7.864  1.00  0.00          
ATOM     61  C   ASP     6       2.167  -8.500   6.540  1.00  0.00          
ATOM     62  O   ASP     6       1.907  -8.167   7.692  1.00  0.00          
ATOM     63  N   PHE     7       1.660  -7.904   5.448  1.00  0.00          
ATOM     64  H   PHE     7       1.967  -8.152   4.525  1.00  0.00          
ATOM     65  CA  PHE     7       0.631  -6.851   5.485  1.00  0.00          
ATOM     66  CB  PHE     7       0.298  -6.387   4.057  1.00  0.00          
ATOM     67  CG  PHE     7       1.285  -5.398   3.439  1.00  0.00          
ATOM     68  CD1 PHE     7       1.614  -5.550   2.072  1.00  0.00          
ATOM     69  HD1 PHE     7       1.455  -6.494   1.572  1.00  0.00          
ATOM     70  CD2 PHE     7       1.546  -4.167   4.062  1.00  0.00          
ATOM     71  HD2 PHE     7       1.351  -4.053   5.131  1.00  0.00          
ATOM     72  CE1 PHE     7       2.154  -4.476   1.348  1.00  0.00          
ATOM     73  HE1 PHE     7       2.412  -4.602   0.301  1.00  0.00          
ATOM     74  CE2 PHE     7       2.079  -3.097   3.344  1.00  0.00          
ATOM     75  HE2 PHE     7       2.205  -2.125   3.818  1.00  0.00          
ATOM     76  CZ  PHE     7       2.386  -3.246   1.987  1.00  0.00          
ATOM     77  HZ  PHE     7       2.769  -2.399   1.414  1.00  0.00          
ATOM     78  C   PHE     7      -0.656  -7.342   6.154  1.00  0.00          
ATOM     79  O   PHE     7      -1.256  -6.600   6.925  1.00  0.00          
ATOM     80  N   LYS     8      -1.006  -8.612   5.906  1.00  0.00          
ATOM     81  H   LYS     8      -0.434  -9.183   5.307  1.00  0.00          
ATOM     82  CA  LYS     8      -2.182  -9.329   6.437  1.00  0.00          
ATOM     83  CB  LYS     8      -2.136  -9.467   7.968  1.00  0.00          
ATOM     84  CG  LYS     8      -0.873 -10.154   8.474  1.00  0.00          
ATOM     85  CD  LYS     8      -0.780 -10.083  10.009  1.00  0.00          
ATOM     86  CE  LYS     8       0.546 -10.660  10.520  1.00  0.00          
ATOM     87  NZ  LYS     8       0.672 -12.099  10.276  1.00  0.00          
ATOM     88  HZ1 LYS     8       1.560 -12.423  10.619  1.00  0.00          
ATOM     89  HZ2 LYS     8      -0.062 -12.582  10.739  1.00  0.00          
ATOM     90  HZ3 LYS     8       0.622 -12.273   9.288  1.00  0.00          
ATOM     91  C   LYS     8      -3.481  -8.671   5.933  1.00  0.00          
ATOM     92  O   LYS     8      -3.971  -9.034   4.863  1.00  0.00          
ATOM     93  N   ALA     9      -3.985  -7.707   6.695  1.00  0.00          
ATOM     94  H   ALA     9      -3.573  -7.471   7.574  1.00  0.00          
ATOM     95  CA  ALA     9      -5.162  -6.888   6.356  1.00  0.00          
ATOM     96  CB  ALA     9      -6.276  -7.206   7.367  1.00  0.00          
ATOM     97  C   ALA     9      -4.800  -5.397   6.397  1.00  0.00          
ATOM     98  O   ALA     9      -3.663  -5.025   6.695  1.00  0.00          
ATOM     99  N   VAL    10      -5.735  -4.579   5.924  1.00  0.00          
ATOM    100  H   VAL    10      -6.549  -4.907   5.451  1.00  0.00          
ATOM    101  CA  VAL    10      -5.641  -3.104   6.051  1.00  0.00          
ATOM    102  CB  VAL    10      -6.461  -2.381   4.961  1.00  0.00          
ATOM    103  CG1 VAL    10      -6.317  -0.869   5.073  1.00  0.00          
ATOM    104  CG2 VAL    10      -6.041  -2.802   3.547  1.00  0.00          
ATOM    105  C   VAL    10      -6.132  -2.758   7.459  1.00  0.00          
ATOM    106  O   VAL    10      -7.321  -2.875   7.765  1.00  0.00          
ATOM    107  N   PHE    11      -5.173  -2.380   8.307  1.00  0.00          
ATOM    108  H   PHE    11      -4.214  -2.307   8.043  1.00  0.00          
ATOM    109  CA  PHE    11      -5.465  -2.032   9.712  1.00  0.00          
ATOM    110  CB  PHE    11      -4.481  -2.728  10.674  1.00  0.00          
ATOM    111  CG  PHE    11      -4.475  -4.259  10.548  1.00  0.00          
ATOM    112  CD1 PHE    11      -3.530  -4.866   9.703  1.00  0.00          
ATOM    113  HD1 PHE    11      -2.959  -4.265   9.008  1.00  0.00          
ATOM    114  CD2 PHE    11      -5.313  -5.046  11.345  1.00  0.00          
ATOM    115  HD2 PHE    11      -6.051  -4.579  11.991  1.00  0.00          
ATOM    116  CE1 PHE    11      -3.405  -6.265   9.678  1.00  0.00          
ATOM    117  HE1 PHE    11      -2.648  -6.736   9.057  1.00  0.00          
ATOM    118  CE2 PHE    11      -5.188  -6.445  11.321  1.00  0.00          
ATOM    119  HE2 PHE    11      -5.847  -7.059  11.939  1.00  0.00          
ATOM    120  CZ  PHE    11      -4.238  -7.048  10.487  1.00  0.00          
ATOM    121  HZ  PHE    11      -4.146  -8.137  10.473  1.00  0.00          
ATOM    122  C   PHE    11      -5.417  -0.517   9.881  1.00  0.00          
ATOM    123  O   PHE    11      -4.374   0.079  10.168  1.00  0.00          
ATOM    124  N   GLY    12      -6.575   0.078   9.601  1.00  0.00          
ATOM    125  H   GLY    12      -7.362  -0.450   9.291  1.00  0.00          
ATOM    126  CA  GLY    12      -6.826   1.528   9.698  1.00  0.00          
ATOM    127  C   GLY    12      -5.934   2.333   8.743  1.00  0.00          
ATOM    128  O   GLY    12      -4.877   2.811   9.164  1.00  0.00          
ATOM    129  N   MET    13      -6.404   2.444   7.508  1.00  0.00          
ATOM    130  H   MET    13      -7.235   1.981   7.206  1.00  0.00          
ATOM    131  CA  MET    13      -5.745   3.238   6.444  1.00  0.00          
ATOM    132  CB  MET    13      -4.418   2.611   6.006  1.00  0.00          
ATOM    133  CG  MET    13      -3.482   3.669   5.408  1.00  0.00          
ATOM    134  SD  MET    13      -2.860   4.841   6.663  1.00  0.00          
ATOM    135  CE  MET    13      -2.303   6.177   5.640  1.00  0.00          
ATOM    136  C   MET    13      -6.699   3.319   5.245  1.00  0.00          
ATOM    137  O   MET    13      -6.975   2.308   4.586  1.00  0.00          
ATOM    138  N   THR    14      -7.268   4.504   5.064  1.00  0.00          
ATOM    139  H   THR    14      -7.130   5.268   5.695  1.00  0.00          
ATOM    140  CA  THR    14      -8.143   4.814   3.912  1.00  0.00          
ATOM    141  CB  THR    14      -8.873   6.156   4.086  1.00  0.00          
ATOM    142  OG1 THR    14      -7.947   7.217   4.349  1.00  0.00          
ATOM    143  HG1 THR    14      -8.448   8.068   4.473  1.00  0.00          
ATOM    144  CG2 THR    14      -9.959   6.080   5.157  1.00  0.00          
ATOM    145  C   THR    14      -7.351   4.798   2.600  1.00  0.00          
ATOM    146  O   THR    14      -6.157   5.136   2.590  1.00  0.00          
ATOM    147  N   ARG    15      -8.039   4.424   1.528  1.00  0.00          
ATOM    148  H   ARG    15      -9.011   4.180   1.582  1.00  0.00          
ATOM    149  CA  ARG    15      -7.464   4.336   0.178  1.00  0.00          
ATOM    150  CB  ARG    15      -8.496   3.730  -0.786  1.00  0.00          
ATOM    151  CG  ARG    15      -7.963   3.482  -2.208  1.00  0.00          
ATOM    152  CD  ARG    15      -6.787   2.500  -2.229  1.00  0.00          
ATOM    153  NE  ARG    15      -6.131   2.544  -3.550  1.00  0.00          
ATOM    154  HE  ARG    15      -6.669   2.179  -4.311  1.00  0.00          
ATOM    155  CZ  ARG    15      -4.899   3.025  -3.811  1.00  0.00          
ATOM    156  NH1 ARG    15      -4.121   3.555  -2.848  1.00  0.00          
ATOM    157 HH11 ARG    15      -4.456   3.590  -1.904  1.00  0.00          
ATOM    158 HH12 ARG    15      -3.209   3.897  -3.080  1.00  0.00          
ATOM    159  NH2 ARG    15      -4.430   2.984  -5.064  1.00  0.00          
ATOM    160 HH21 ARG    15      -5.000   2.603  -5.787  1.00  0.00          
ATOM    161 HH22 ARG    15      -3.520   3.335  -5.273  1.00  0.00          
ATOM    162  C   ARG    15      -6.921   5.675  -0.331  1.00  0.00          
ATOM    163  O   ARG    15      -5.871   5.714  -0.971  1.00  0.00          
ATOM    164  N   SER    16      -7.610   6.768   0.024  1.00  0.00          
ATOM    165  H   SER    16      -8.455   6.716   0.563  1.00  0.00          
ATOM    166  CA  SER    16      -7.206   8.138  -0.332  1.00  0.00          
ATOM    167  CB  SER    16      -8.275   9.140   0.101  1.00  0.00          
ATOM    168  OG  SER    16      -9.500   8.890  -0.602  1.00  0.00          
ATOM    169  HG  SER    16     -10.194   9.550  -0.312  1.00  0.00          
ATOM    170  C   SER    16      -5.849   8.504   0.289  1.00  0.00          
ATOM    171  O   SER    16      -4.918   8.856  -0.439  1.00  0.00          
ATOM    172  N   ALA    17      -5.723   8.258   1.599  1.00  0.00          
ATOM    173  H   ALA    17      -6.455   7.819   2.120  1.00  0.00          
ATOM    174  CA  ALA    17      -4.534   8.590   2.393  1.00  0.00          
ATOM    175  CB  ALA    17      -4.847   8.436   3.881  1.00  0.00          
ATOM    176  C   ALA    17      -3.287   7.777   2.019  1.00  0.00          
ATOM    177  O   ALA    17      -2.195   8.354   1.921  1.00  0.00          
ATOM    178  N   LYS    18      -3.473   6.481   1.771  1.00  0.00          
ATOM    179  H   LYS    18      -4.367   6.037   1.853  1.00  0.00          
ATOM    180  CA  LYS    18      -2.379   5.577   1.374  1.00  0.00          
ATOM    181  CB  LYS    18      -2.798   4.109   1.538  1.00  0.00          
ATOM    182  CG  LYS    18      -3.895   3.637   0.570  1.00  0.00          
ATOM    183  CD  LYS    18      -4.225   2.146   0.688  1.00  0.00          
ATOM    184  CE  LYS    18      -5.077   1.819   1.908  1.00  0.00          
ATOM    185  NZ  LYS    18      -5.430   0.385   1.926  1.00  0.00          
ATOM    186  HZ1 LYS    18      -5.986   0.185   2.732  1.00  0.00          
ATOM    187  HZ2 LYS    18      -5.945   0.164   1.103  1.00  0.00          
ATOM    188  HZ3 LYS    18      -4.589  -0.160   1.953  1.00  0.00          
ATOM    189  C   LYS    18      -1.839   5.868  -0.047  1.00  0.00          
ATOM    190  O   LYS    18      -0.656   5.671  -0.308  1.00  0.00          
ATOM    191  N   ALA    19      -2.735   6.357  -0.917  1.00  0.00          
ATOM    192  H   ALA    19      -3.696   6.471  -0.675  1.00  0.00          
ATOM    193  CA  ALA    19      -2.406   6.772  -2.287  1.00  0.00          
ATOM    194  CB  ALA    19      -3.689   7.060  -3.063  1.00  0.00          
ATOM    195  C   ALA    19      -1.489   8.004  -2.337  1.00  0.00          
ATOM    196  O   ALA    19      -0.634   8.090  -3.233  1.00  0.00          
ATOM    197  N   ASN    20      -1.624   8.890  -1.348  1.00  0.00          
ATOM    198  H   ASN    20      -2.310   8.766  -0.626  1.00  0.00          
ATOM    199  CA  ASN    20      -0.826  10.133  -1.215  1.00  0.00          
ATOM    200  CB  ASN    20      -1.232  10.934   0.027  1.00  0.00          
ATOM    201  CG  ASN    20      -2.657  11.492  -0.069  1.00  0.00          
ATOM    202  OD1 ASN    20      -3.581  10.985   0.567  1.00  0.00          
ATOM    203  ND2 ASN    20      -2.770  12.599  -0.791  1.00  0.00          
ATOM    204 HD21 ASN    20      -1.973  13.005  -1.227  1.00  0.00          
ATOM    205 HD22 ASN    20      -3.669  13.033  -0.892  1.00  0.00          
ATOM    206  C   ASN    20       0.683   9.862  -1.153  1.00  0.00          
ATOM    207  O   ASN    20       1.472  10.673  -1.641  1.00  0.00          
ATOM    208  N   LEU    21       1.048   8.710  -0.587  1.00  0.00          
ATOM    209  H   LEU    21       0.382   8.092  -0.172  1.00  0.00          
ATOM    210  CA  LEU    21       2.445   8.233  -0.505  1.00  0.00          
ATOM    211  CB  LEU    21       2.482   6.840   0.130  1.00  0.00          
ATOM    212  CG  LEU    21       1.940   6.720   1.551  1.00  0.00          
ATOM    213  CD1 LEU    21       1.842   5.236   1.905  1.00  0.00          
ATOM    214  CD2 LEU    21       2.854   7.431   2.565  1.00  0.00          
ATOM    215  C   LEU    21       3.054   8.096  -1.922  1.00  0.00          
ATOM    216  O   LEU    21       2.321   7.799  -2.864  1.00  0.00          
ATOM    217  N   PRO    22       4.364   8.341  -2.051  1.00  0.00          
ATOM    218  CA  PRO    22       5.145   7.929  -3.238  1.00  0.00          
ATOM    219  CB  PRO    22       6.590   8.272  -2.872  1.00  0.00          
ATOM    220  CG  PRO    22       6.425   9.530  -2.029  1.00  0.00          
ATOM    221  CD  PRO    22       5.159   9.247  -1.202  1.00  0.00          
ATOM    222  C   PRO    22       4.981   6.425  -3.485  1.00  0.00          
ATOM    223  O   PRO    22       4.685   5.676  -2.541  1.00  0.00          
ATOM    224  N   LEU    23       5.178   6.009  -4.734  1.00  0.00          
ATOM    225  H   LEU    23       5.511   6.615  -5.456  1.00  0.00          
ATOM    226  CA  LEU    23       4.900   4.627  -5.180  1.00  0.00          
ATOM    227  CB  LEU    23       5.153   4.506  -6.685  1.00  0.00          
ATOM    228  CG  LEU    23       4.643   3.178  -7.279  1.00  0.00          
ATOM    229  CD1 LEU    23       3.111   3.094  -7.256  1.00  0.00          
ATOM    230  CD2 LEU    23       5.175   3.004  -8.701  1.00  0.00          
ATOM    231  C   LEU    23       5.682   3.557  -4.400  1.00  0.00          
ATOM    232  O   LEU    23       5.121   2.512  -4.100  1.00  0.00          
ATOM    233  N   GLU    24       6.935   3.870  -4.024  1.00  0.00          
ATOM    234  H   GLU    24       7.360   4.737  -4.276  1.00  0.00          
ATOM    235  CA  GLU    24       7.784   2.972  -3.222  1.00  0.00          
ATOM    236  CB  GLU    24       9.197   3.573  -3.153  1.00  0.00          
ATOM    237  CG  GLU    24      10.222   2.609  -2.535  1.00  0.00          
ATOM    238  CD  GLU    24      11.597   3.271  -2.434  1.00  0.00          
ATOM    239  OE1 GLU    24      12.373   3.127  -3.394  1.00  0.00          
ATOM    240  OE2 GLU    24      11.850   3.896  -1.373  1.00  0.00          
ATOM    241  C   GLU    24       7.201   2.762  -1.816  1.00  0.00          
ATOM    242  O   GLU    24       7.168   1.634  -1.335  1.00  0.00          
ATOM    243  N   LYS    25       6.749   3.857  -1.201  1.00  0.00          
ATOM    244  H   LYS    25       6.830   4.770  -1.615  1.00  0.00          
ATOM    245  CA  LYS    25       6.099   3.851   0.120  1.00  0.00          
ATOM    246  CB  LYS    25       5.897   5.288   0.637  1.00  0.00          
ATOM    247  CG  LYS    25       7.230   5.982   0.915  1.00  0.00          
ATOM    248  CD  LYS    25       6.988   7.366   1.522  1.00  0.00          
ATOM    249  CE  LYS    25       8.309   8.092   1.771  1.00  0.00          
ATOM    250  NZ  LYS    25       8.076   9.431   2.337  1.00  0.00          
ATOM    251  HZ1 LYS    25       8.939   9.891   2.490  1.00  0.00          
ATOM    252  HZ2 LYS    25       7.518   9.973   1.699  1.00  0.00          
ATOM    253  HZ3 LYS    25       7.586   9.338   3.206  1.00  0.00          
ATOM    254  C   LYS    25       4.747   3.124   0.112  1.00  0.00          
ATOM    255  O   LYS    25       4.361   2.513   1.097  1.00  0.00          
ATOM    256  N   GLN    26       4.044   3.232  -1.018  1.00  0.00          
ATOM    257  H   GLN    26       4.336   3.821  -1.771  1.00  0.00          
ATOM    258  CA  GLN    26       2.780   2.514  -1.274  1.00  0.00          
ATOM    259  CB  GLN    26       2.177   2.987  -2.598  1.00  0.00          
ATOM    260  CG  GLN    26       1.644   4.418  -2.515  1.00  0.00          
ATOM    261  CD  GLN    26       1.091   4.912  -3.848  1.00  0.00          
ATOM    262  OE1 GLN    26       1.811   5.522  -4.647  1.00  0.00          
ATOM    263  NE2 GLN    26      -0.203   4.655  -4.064  1.00  0.00          
ATOM    264 HE21 GLN    26      -0.733   4.170  -3.373  1.00  0.00          
ATOM    265 HE22 GLN    26      -0.630   4.954  -4.920  1.00  0.00          
ATOM    266  C   GLN    26       2.999   0.990  -1.304  1.00  0.00          
ATOM    267  O   GLN    26       2.237   0.240  -0.710  1.00  0.00          
ATOM    268  N   GLN    27       4.109   0.589  -1.923  1.00  0.00          
ATOM    269  H   GLN    27       4.754   1.242  -2.340  1.00  0.00          
ATOM    270  CA  GLN    27       4.506  -0.819  -2.086  1.00  0.00          
ATOM    271  CB  GLN    27       5.654  -0.933  -3.090  1.00  0.00          
ATOM    272  CG  GLN    27       5.203  -0.630  -4.526  1.00  0.00          
ATOM    273  CD  GLN    27       6.377  -0.678  -5.516  1.00  0.00          
ATOM    274  OE1 GLN    27       7.228  -1.570  -5.466  1.00  0.00          
ATOM    275  NE2 GLN    27       6.371   0.279  -6.434  1.00  0.00          
ATOM    276 HE21 GLN    27       5.633   0.951  -6.442  1.00  0.00          
ATOM    277 HE22 GLN    27       7.091   0.318  -7.120  1.00  0.00          
ATOM    278  C   GLN    27       4.921  -1.494  -0.769  1.00  0.00          
ATOM    279  O   GLN    27       4.432  -2.579  -0.475  1.00  0.00          
ATOM    280  N   ASN    28       5.677  -0.760   0.061  1.00  0.00          
ATOM    281  H   ASN    28       5.784   0.230  -0.028  1.00  0.00          
ATOM    282  CA  ASN    28       6.416  -1.374   1.180  1.00  0.00          
ATOM    283  CB  ASN    28       7.920  -1.130   1.017  1.00  0.00          
ATOM    284  CG  ASN    28       8.497  -1.982  -0.120  1.00  0.00          
ATOM    285  OD1 ASN    28       8.859  -3.142   0.075  1.00  0.00          
ATOM    286  ND2 ASN    28       8.556  -1.375  -1.301  1.00  0.00          
ATOM    287 HD21 ASN    28       8.239  -0.431  -1.395  1.00  0.00          
ATOM    288 HD22 ASN    28       8.928  -1.858  -2.093  1.00  0.00          
ATOM    289  C   ASN    28       5.967  -0.994   2.597  1.00  0.00          
ATOM    290  O   ASN    28       5.947  -1.870   3.467  1.00  0.00          
ATOM    291  N   LEU    29       5.625   0.275   2.820  1.00  0.00          
ATOM    292  H   LEU    29       5.602   0.958   2.097  1.00  0.00          
ATOM    293  CA  LEU    29       5.236   0.778   4.155  1.00  0.00          
ATOM    294  CB  LEU    29       5.133   2.304   4.158  1.00  0.00          
ATOM    295  CG  LEU    29       6.455   3.026   4.482  1.00  0.00          
ATOM    296  CD1 LEU    29       7.531   2.833   3.410  1.00  0.00          
ATOM    297  CD2 LEU    29       6.182   4.516   4.694  1.00  0.00          
ATOM    298  C   LEU    29       3.956   0.112   4.656  1.00  0.00          
ATOM    299  O   LEU    29       2.881   0.251   4.074  1.00  0.00          
ATOM    300  N   LYS    30       4.152  -0.627   5.750  1.00  0.00          
ATOM    301  H   LYS    30       5.033  -0.613   6.238  1.00  0.00          
ATOM    302  CA  LYS    30       3.165  -1.543   6.351  1.00  0.00          
ATOM    303  CB  LYS    30       3.834  -2.312   7.494  1.00  0.00          
ATOM    304  CG  LYS    30       3.033  -3.536   7.921  1.00  0.00          
ATOM    305  CD  LYS    30       3.682  -4.232   9.116  1.00  0.00          
ATOM    306  CE  LYS    30       2.928  -5.504   9.494  1.00  0.00          
ATOM    307  NZ  LYS    30       3.567  -6.185  10.630  1.00  0.00          
ATOM    308  HZ1 LYS    30       3.059  -7.020  10.847  1.00  0.00          
ATOM    309  HZ2 LYS    30       4.501  -6.422  10.386  1.00  0.00          
ATOM    310  HZ3 LYS    30       3.570  -5.578  11.419  1.00  0.00          
ATOM    311  C   LYS    30       1.893  -0.800   6.787  1.00  0.00          
ATOM    312  O   LYS    30       0.878  -0.909   6.109  1.00  0.00          
ATOM    313  N   LYS    31       1.987  -0.029   7.872  1.00  0.00          
ATOM    314  H   LYS    31       2.852   0.082   8.359  1.00  0.00          
ATOM    315  CA  LYS    31       0.861   0.723   8.445  1.00  0.00          
ATOM    316  CB  LYS    31       1.249   1.276   9.827  1.00  0.00          
ATOM    317  CG  LYS    31       1.469   0.162  10.846  1.00  0.00          
ATOM    318  CD  LYS    31       1.936   0.680  12.216  1.00  0.00          
ATOM    319  CE  LYS    31       3.377   1.204  12.189  1.00  0.00          
ATOM    320  NZ  LYS    31       3.784   1.692  13.509  1.00  0.00          
ATOM    321  HZ1 LYS    31       4.726   2.026  13.464  1.00  0.00          
ATOM    322  HZ2 LYS    31       3.189   2.435  13.794  1.00  0.00          
ATOM    323  HZ3 LYS    31       3.734   0.939  14.169  1.00  0.00          
ATOM    324  C   LYS    31       0.341   1.854   7.550  1.00  0.00          
ATOM    325  O   LYS    31      -0.858   2.121   7.521  1.00  0.00          
ATOM    326  N   ALA    32       1.268   2.491   6.834  1.00  0.00          
ATOM    327  H   ALA    32       2.234   2.225   6.859  1.00  0.00          
ATOM    328  CA  ALA    32       0.975   3.633   5.944  1.00  0.00          
ATOM    329  CB  ALA    32       2.290   4.323   5.567  1.00  0.00          
ATOM    330  C   ALA    32       0.173   3.266   4.678  1.00  0.00          
ATOM    331  O   ALA    32      -0.449   4.150   4.089  1.00  0.00          
ATOM    332  N   TYR    33       0.239   1.998   4.257  1.00  0.00          
ATOM    333  H   TYR    33       0.791   1.298   4.703  1.00  0.00          
ATOM    334  CA  TYR    33      -0.497   1.542   3.071  1.00  0.00          
ATOM    335  CB  TYR    33       0.465   1.262   1.903  1.00  0.00          
ATOM    336  CG  TYR    33      -0.286   1.203   0.573  1.00  0.00          
ATOM    337  CD1 TYR    33      -0.411   2.366  -0.196  1.00  0.00          
ATOM    338  HD1 TYR    33       0.036   3.302   0.150  1.00  0.00          
ATOM    339  CD2 TYR    33      -0.850   0.005   0.120  1.00  0.00          
ATOM    340  HD2 TYR    33      -0.707  -0.917   0.671  1.00  0.00          
ATOM    341  CE1 TYR    33      -1.107   2.344  -1.419  1.00  0.00          
ATOM    342  HE1 TYR    33      -1.250   3.258  -1.976  1.00  0.00          
ATOM    343  CE2 TYR    33      -1.553  -0.022  -1.097  1.00  0.00          
ATOM    344  HE2 TYR    33      -2.075  -0.918  -1.402  1.00  0.00          
ATOM    345  CZ  TYR    33      -1.657   1.146  -1.871  1.00  0.00          
ATOM    346  OH  TYR    33      -2.158   1.065  -3.132  1.00  0.00          
ATOM    347  HH  TYR    33      -2.518   0.138  -3.292  1.00  0.00          
ATOM    348  C   TYR    33      -1.383   0.330   3.389  1.00  0.00          
ATOM    349  O   TYR    33      -2.600   0.474   3.445  1.00  0.00          
ATOM    350  N   TRP    34      -0.732  -0.822   3.615  1.00  0.00          
ATOM    351  H   TRP    34       0.263  -0.830   3.677  1.00  0.00          
ATOM    352  CA  TRP    34      -1.324  -2.160   3.808  1.00  0.00          
ATOM    353  CB  TRP    34      -2.444  -2.234   4.854  1.00  0.00          
ATOM    354  CG  TRP    34      -2.064  -1.725   6.247  1.00  0.00          
ATOM    355  CD1 TRP    34      -2.496  -0.580   6.776  1.00  0.00          
ATOM    356  HD1 TRP    34      -2.965   0.231   6.232  1.00  0.00          
ATOM    357  CD2 TRP    34      -1.465  -2.443   7.258  1.00  0.00          
ATOM    358  NE1 TRP    34      -2.225  -0.559   8.086  1.00  0.00          
ATOM    359  HE1 TRP    34      -2.461   0.179   8.720  1.00  0.00          
ATOM    360  CE2 TRP    34      -1.596  -1.679   8.420  1.00  0.00          
ATOM    361  CE3 TRP    34      -0.800  -3.684   7.300  1.00  0.00          
ATOM    362  HE3 TRP    34      -0.652  -4.248   6.377  1.00  0.00          
ATOM    363  CZ2 TRP    34      -1.071  -2.153   9.636  1.00  0.00          
ATOM    364  HZ2 TRP    34      -1.182  -1.560  10.538  1.00  0.00          
ATOM    365  CZ3 TRP    34      -0.282  -4.154   8.509  1.00  0.00          
ATOM    366  HZ3 TRP    34       0.174  -5.140   8.555  1.00  0.00          
ATOM    367  CH2 TRP    34      -0.414  -3.382   9.677  1.00  0.00          
ATOM    368  HH2 TRP    34       0.002  -3.750  10.613  1.00  0.00          
ATOM    369  C   TRP    34      -1.894  -2.695   2.489  1.00  0.00          
ATOM    370  O   TRP    34      -2.767  -2.068   1.875  1.00  0.00          
ATOM    371  N   LEU    35      -1.335  -3.835   2.084  1.00  0.00          
ATOM    372  H   LEU    35      -0.571  -4.235   2.592  1.00  0.00          
ATOM    373  CA  LEU    35      -1.733  -4.617   0.903  1.00  0.00          
ATOM    374  CB  LEU    35      -3.115  -5.272   1.119  1.00  0.00          
ATOM    375  CG  LEU    35      -3.174  -6.283   2.263  1.00  0.00          
ATOM    376  CD1 LEU    35      -4.628  -6.539   2.638  1.00  0.00          
ATOM    377  CD2 LEU    35      -2.521  -7.605   1.864  1.00  0.00          
ATOM    378  C   LEU    35      -1.713  -3.782  -0.378  1.00  0.00          
ATOM    379  O   LEU    35      -2.721  -3.185  -0.770  1.00  0.00          
ATOM    380  N   PHE    36      -0.525  -3.692  -0.974  1.00  0.00          
ATOM    381  H   PHE    36       0.299  -4.136  -0.606  1.00  0.00          
ATOM    382  CA  PHE    36      -0.307  -2.944  -2.218  1.00  0.00          
ATOM    383  CB  PHE    36       1.181  -2.594  -2.376  1.00  0.00          
ATOM    384  CG  PHE    36       1.455  -1.772  -3.634  1.00  0.00          
ATOM    385  CD1 PHE    36       1.933  -2.405  -4.795  1.00  0.00          
ATOM    386  HD1 PHE    36       2.192  -3.459  -4.775  1.00  0.00          
ATOM    387  CD2 PHE    36       1.116  -0.412  -3.676  1.00  0.00          
ATOM    388  HD2 PHE    36       0.737   0.087  -2.786  1.00  0.00          
ATOM    389  CE1 PHE    36       2.062  -1.682  -5.994  1.00  0.00          
ATOM    390  HE1 PHE    36       2.434  -2.170  -6.884  1.00  0.00          
ATOM    391  CE2 PHE    36       1.245   0.318  -4.869  1.00  0.00          
ATOM    392  HE2 PHE    36       0.965   1.368  -4.902  1.00  0.00          
ATOM    393  CZ  PHE    36       1.715  -0.319  -6.025  1.00  0.00          
ATOM    394  HZ  PHE    36       1.814   0.240  -6.960  1.00  0.00          
ATOM    395  C   PHE    36      -0.859  -3.695  -3.439  1.00  0.00          
ATOM    396  O1  PHE    36      -0.765  -4.939  -3.459  1.00  0.00          
ATOM    397  O2  PHE    36      -1.351  -3.001  -4.356  1.00  0.00          
TER   
END
