# Supplementary material for: Evolutionary Pareto-optimization of stably folding peptides
Source: BMC Bioinformatics. 2008 Feb 19;9:109. doi: 10.1186/1471-2105-9-109 (PMC2263021; doi:10.1186/1471-2105-9-109)
Supplement: Additional file 2 — We provide the predicted 3D-structures of the most stably folding individuals (sequences and names given in Fig. 4) as a zip-archive of PDB format files. The experimental structure of the wildtype (1-vii) is also included. All structures are superimposed so that the Cα-RMSD to the wildtype structure is minimized. [file 1471-2105-9-109-S2.zip › r2g10i0.flsq.pdb]

ATOM      1  N   MET     1      -2.638 -11.000  -5.795  1.00  0.00          
ATOM      2  H1  MET     1      -1.890 -11.317  -6.382  1.00  0.00          
ATOM      3  H2  MET     1      -3.150 -11.784  -5.447  1.00  0.00          
ATOM      4  H3  MET     1      -3.253 -10.409  -6.326  1.00  0.00          
ATOM      5  CA  MET     1      -2.087 -10.235  -4.660  1.00  0.00          
ATOM      6  CB  MET     1      -1.163  -9.125  -5.172  1.00  0.00          
ATOM      7  CG  MET     1      -1.820  -8.035  -6.038  1.00  0.00          
ATOM      8  SD  MET     1      -2.777  -6.781  -5.101  1.00  0.00          
ATOM      9  CE  MET     1      -1.448  -5.897  -4.295  1.00  0.00          
ATOM     10  C   MET     1      -3.197  -9.720  -3.734  1.00  0.00          
ATOM     11  O   MET     1      -4.330  -9.499  -4.170  1.00  0.00          
ATOM     12  N   ARG     2      -2.819  -9.504  -2.476  1.00  0.00          
ATOM     13  H   ARG     2      -1.871  -9.619  -2.191  1.00  0.00          
ATOM     14  CA  ARG     2      -3.746  -9.096  -1.398  1.00  0.00          
ATOM     15  CB  ARG     2      -3.004  -9.048  -0.062  1.00  0.00          
ATOM     16  CG  ARG     2      -2.663 -10.453   0.428  1.00  0.00          
ATOM     17  CD  ARG     2      -2.079 -10.413   1.846  1.00  0.00          
ATOM     18  NE  ARG     2      -1.731 -11.779   2.282  1.00  0.00          
ATOM     19  HE  ARG     2      -2.502 -12.427   2.302  1.00  0.00          
ATOM     20  CZ  ARG     2      -0.510 -12.216   2.638  1.00  0.00          
ATOM     21  NH1 ARG     2       0.566 -11.409   2.627  1.00  0.00          
ATOM     22 HH11 ARG     2       0.468 -10.455   2.345  1.00  0.00          
ATOM     23 HH12 ARG     2       1.457 -11.768   2.896  1.00  0.00          
ATOM     24  NH2 ARG     2      -0.365 -13.493   3.009  1.00  0.00          
ATOM     25 HH21 ARG     2      -1.159 -14.106   3.025  1.00  0.00          
ATOM     26 HH22 ARG     2       0.539 -13.834   3.282  1.00  0.00          
ATOM     27  C   ARG     2      -4.438  -7.761  -1.702  1.00  0.00          
ATOM     28  O   ARG     2      -3.800  -6.766  -2.051  1.00  0.00          
ATOM     29  N   SER     3      -5.748  -7.785  -1.495  1.00  0.00          
ATOM     30  H   SER     3      -6.200  -8.561  -1.054  1.00  0.00          
ATOM     31  CA  SER     3      -6.651  -6.702  -1.890  1.00  0.00          
ATOM     32  CB  SER     3      -7.690  -7.257  -2.875  1.00  0.00          
ATOM     33  OG  SER     3      -8.581  -6.231  -3.313  1.00  0.00          
ATOM     34  HG  SER     3      -9.243  -6.622  -3.960  1.00  0.00          
ATOM     35  C   SER     3      -7.327  -6.061  -0.676  1.00  0.00          
ATOM     36  O   SER     3      -8.113  -6.707   0.021  1.00  0.00          
ATOM     37  N   ASP     4      -6.957  -4.797  -0.478  1.00  0.00          
ATOM     38  H   ASP     4      -6.209  -4.410  -1.017  1.00  0.00          
ATOM     39  CA  ASP     4      -7.554  -3.840   0.466  1.00  0.00          
ATOM     40  CB  ASP     4      -8.974  -3.434   0.031  1.00  0.00          
ATOM     41  CG  ASP     4      -9.025  -2.843  -1.384  1.00  0.00          
ATOM     42  OD1 ASP     4      -8.125  -2.051  -1.731  1.00  0.00          
ATOM     43  OD2 ASP     4      -9.970  -3.226  -2.109  1.00  0.00          
ATOM     44  C   ASP     4      -7.471  -4.311   1.932  1.00  0.00          
ATOM     45  O   ASP     4      -6.454  -4.061   2.575  1.00  0.00          
ATOM     46  N   GLU     5      -8.510  -4.988   2.420  1.00  0.00          
ATOM     47  H   GLU     5      -9.331  -5.164   1.873  1.00  0.00          
ATOM     48  CA  GLU     5      -8.580  -5.546   3.785  1.00  0.00          
ATOM     49  CB  GLU     5      -9.991  -6.113   3.995  1.00  0.00          
ATOM     50  CG  GLU     5     -10.273  -6.482   5.455  1.00  0.00          
ATOM     51  CD  GLU     5     -11.671  -7.072   5.618  1.00  0.00          
ATOM     52  OE1 GLU     5     -12.597  -6.271   5.860  1.00  0.00          
ATOM     53  OE2 GLU     5     -11.781  -8.309   5.494  1.00  0.00          
ATOM     54  C   GLU     5      -7.513  -6.637   4.006  1.00  0.00          
ATOM     55  O   GLU     5      -6.984  -6.777   5.102  1.00  0.00          
ATOM     56  N   ASP     6      -7.237  -7.403   2.940  1.00  0.00          
ATOM     57  H   ASP     6      -7.746  -7.329   2.087  1.00  0.00          
ATOM     58  CA  ASP     6      -6.186  -8.434   2.926  1.00  0.00          
ATOM     59  CB  ASP     6      -6.309  -9.298   1.677  1.00  0.00          
ATOM     60  CG  ASP     6      -7.660 -10.021   1.565  1.00  0.00          
ATOM     61  OD1 ASP     6      -7.764 -11.119   2.144  1.00  0.00          
ATOM     62  OD2 ASP     6      -8.541  -9.453   0.888  1.00  0.00          
ATOM     63  C   ASP     6      -4.788  -7.790   2.977  1.00  0.00          
ATOM     64  O   ASP     6      -3.933  -8.237   3.732  1.00  0.00          
ATOM     65  N   PHE     7      -4.638  -6.702   2.215  1.00  0.00          
ATOM     66  H   PHE     7      -5.378  -6.362   1.632  1.00  0.00          
ATOM     67  CA  PHE     7      -3.405  -5.888   2.122  1.00  0.00          
ATOM     68  CB  PHE     7      -3.544  -4.999   0.892  1.00  0.00          
ATOM     69  CG  PHE     7      -2.242  -4.319   0.460  1.00  0.00          
ATOM     70  CD1 PHE     7      -1.938  -3.023   0.916  1.00  0.00          
ATOM     71  HD1 PHE     7      -2.525  -2.572   1.720  1.00  0.00          
ATOM     72  CD2 PHE     7      -1.450  -4.900  -0.537  1.00  0.00          
ATOM     73  HD2 PHE     7      -1.637  -5.923  -0.858  1.00  0.00          
ATOM     74  CE1 PHE     7      -0.880  -2.308   0.354  1.00  0.00          
ATOM     75  HE1 PHE     7      -0.654  -1.306   0.707  1.00  0.00          
ATOM     76  CE2 PHE     7      -0.392  -4.185  -1.100  1.00  0.00          
ATOM     77  HE2 PHE     7       0.234  -4.640  -1.873  1.00  0.00          
ATOM     78  CZ  PHE     7      -0.108  -2.879  -0.666  1.00  0.00          
ATOM     79  HZ  PHE     7       0.697  -2.317  -1.132  1.00  0.00          
ATOM     80  C   PHE     7      -3.112  -5.063   3.394  1.00  0.00          
ATOM     81  O   PHE     7      -1.997  -4.580   3.564  1.00  0.00          
ATOM     82  N   LYS     8      -4.120  -4.932   4.253  1.00  0.00          
ATOM     83  H   LYS     8      -5.028  -5.314   4.062  1.00  0.00          
ATOM     84  CA  LYS     8      -4.049  -4.224   5.540  1.00  0.00          
ATOM     85  CB  LYS     8      -5.437  -4.259   6.188  1.00  0.00          
ATOM     86  CG  LYS     8      -5.595  -3.455   7.480  1.00  0.00          
ATOM     87  CD  LYS     8      -5.526  -1.944   7.238  1.00  0.00          
ATOM     88  CE  LYS     8      -5.741  -1.145   8.515  1.00  0.00          
ATOM     89  NZ  LYS     8      -5.626   0.292   8.253  1.00  0.00          
ATOM     90  HZ1 LYS     8      -5.782   0.801   9.095  1.00  0.00          
ATOM     91  HZ2 LYS     8      -4.714   0.496   7.902  1.00  0.00          
ATOM     92  HZ3 LYS     8      -6.313   0.561   7.573  1.00  0.00          
ATOM     93  C   LYS     8      -2.989  -4.845   6.469  1.00  0.00          
ATOM     94  O   LYS     8      -2.342  -4.128   7.220  1.00  0.00          
ATOM     95  N   ALA     9      -2.846  -6.172   6.411  1.00  0.00          
ATOM     96  H   ALA     9      -3.398  -6.748   5.809  1.00  0.00          
ATOM     97  CA  ALA     9      -1.861  -6.908   7.223  1.00  0.00          
ATOM     98  CB  ALA     9      -2.298  -8.370   7.416  1.00  0.00          
ATOM     99  C   ALA     9      -0.400  -6.787   6.738  1.00  0.00          
ATOM    100  O   ALA     9       0.461  -6.612   7.599  1.00  0.00          
ATOM    101  N   PRO    10      -0.081  -6.850   5.428  1.00  0.00          
ATOM    102  CA  PRO    10       1.280  -6.559   4.921  1.00  0.00          
ATOM    103  CB  PRO    10       1.218  -6.820   3.419  1.00  0.00          
ATOM    104  CG  PRO    10       0.196  -7.938   3.317  1.00  0.00          
ATOM    105  CD  PRO    10      -0.841  -7.545   4.373  1.00  0.00          
ATOM    106  C   PRO    10       1.742  -5.131   5.259  1.00  0.00          
ATOM    107  O   PRO    10       2.474  -4.950   6.224  1.00  0.00          
ATOM    108  N   PHE    11       1.209  -4.147   4.522  1.00  0.00          
ATOM    109  H   PHE    11       0.506  -4.332   3.836  1.00  0.00          
ATOM    110  CA  PHE    11       1.592  -2.729   4.596  1.00  0.00          
ATOM    111  CB  PHE    11       0.819  -1.992   3.504  1.00  0.00          
ATOM    112  CG  PHE    11       1.031  -0.472   3.391  1.00  0.00          
ATOM    113  CD1 PHE    11      -0.036   0.326   2.940  1.00  0.00          
ATOM    114  HD1 PHE    11      -0.993  -0.133   2.672  1.00  0.00          
ATOM    115  CD2 PHE    11       2.249   0.140   3.713  1.00  0.00          
ATOM    116  HD2 PHE    11       3.119  -0.460   4.001  1.00  0.00          
ATOM    117  CE1 PHE    11       0.110   1.708   2.821  1.00  0.00          
ATOM    118  HE1 PHE    11      -0.725   2.323   2.474  1.00  0.00          
ATOM    119  CE2 PHE    11       2.391   1.530   3.613  1.00  0.00          
ATOM    120  HE2 PHE    11       3.332   1.997   3.895  1.00  0.00          
ATOM    121  CZ  PHE    11       1.332   2.317   3.164  1.00  0.00          
ATOM    122  HZ  PHE    11       1.434   3.403   3.091  1.00  0.00          
ATOM    123  C   PHE    11       1.349  -2.081   5.968  1.00  0.00          
ATOM    124  O   PHE    11       2.120  -1.214   6.385  1.00  0.00          
ATOM    125  N   GLY    12       0.273  -2.504   6.639  1.00  0.00          
ATOM    126  H   GLY    12      -0.246  -3.308   6.349  1.00  0.00          
ATOM    127  CA  GLY    12      -0.243  -1.835   7.846  1.00  0.00          
ATOM    128  C   GLY    12      -1.553  -1.130   7.514  1.00  0.00          
ATOM    129  O   GLY    12      -2.461  -1.081   8.349  1.00  0.00          
ATOM    130  N   MET    13      -1.623  -0.604   6.285  1.00  0.00          
ATOM    131  H   MET    13      -0.847  -0.635   5.666  1.00  0.00          
ATOM    132  CA  MET    13      -2.806   0.069   5.717  1.00  0.00          
ATOM    133  CB  MET    13      -2.432   1.453   5.183  1.00  0.00          
ATOM    134  CG  MET    13      -1.908   2.405   6.261  1.00  0.00          
ATOM    135  SD  MET    13      -1.314   3.987   5.545  1.00  0.00          
ATOM    136  CE  MET    13      -0.822   4.817   7.034  1.00  0.00          
ATOM    137  C   MET    13      -3.351  -0.764   4.547  1.00  0.00          
ATOM    138  O   MET    13      -2.659  -1.615   3.999  1.00  0.00          
ATOM    139  N   THR    14      -4.629  -0.512   4.239  1.00  0.00          
ATOM    140  H   THR    14      -5.190   0.102   4.789  1.00  0.00          
ATOM    141  CA  THR    14      -5.329  -1.105   3.081  1.00  0.00          
ATOM    142  CB  THR    14      -6.809  -0.686   3.041  1.00  0.00          
ATOM    143  OG1 THR    14      -6.944   0.740   3.109  1.00  0.00          
ATOM    144  HG1 THR    14      -7.916   0.983   3.073  1.00  0.00          
ATOM    145  CG2 THR    14      -7.632  -1.374   4.126  1.00  0.00          
ATOM    146  C   THR    14      -4.658  -0.700   1.754  1.00  0.00          
ATOM    147  O   THR    14      -3.914   0.282   1.694  1.00  0.00          
ATOM    148  N   ARG    15      -4.892  -1.522   0.739  1.00  0.00          
ATOM    149  H   ARG    15      -5.420  -2.373   0.846  1.00  0.00          
ATOM    150  CA  ARG    15      -4.417  -1.278  -0.637  1.00  0.00          
ATOM    151  CB  ARG    15      -4.766  -2.481  -1.511  1.00  0.00          
ATOM    152  CG  ARG    15      -4.003  -2.493  -2.845  1.00  0.00          
ATOM    153  CD  ARG    15      -4.473  -3.642  -3.742  1.00  0.00          
ATOM    154  NE  ARG    15      -5.858  -3.418  -4.184  1.00  0.00          
ATOM    155  HE  ARG    15      -6.284  -2.587  -3.827  1.00  0.00          
ATOM    156  CZ  ARG    15      -6.562  -4.200  -5.015  1.00  0.00          
ATOM    157  NH1 ARG    15      -6.057  -5.331  -5.529  1.00  0.00          
ATOM    158 HH11 ARG    15      -5.125  -5.609  -5.304  1.00  0.00          
ATOM    159 HH12 ARG    15      -6.608  -5.891  -6.146  1.00  0.00          
ATOM    160  NH2 ARG    15      -7.806  -3.819  -5.358  1.00  0.00          
ATOM    161 HH21 ARG    15      -8.182  -2.973  -5.001  1.00  0.00          
ATOM    162 HH22 ARG    15      -8.349  -4.392  -5.975  1.00  0.00          
ATOM    163  C   ARG    15      -5.050  -0.001  -1.226  1.00  0.00          
ATOM    164  O   ARG    15      -4.411   0.699  -2.010  1.00  0.00          
ATOM    165  N   SER    16      -6.302   0.267  -0.830  1.00  0.00          
ATOM    166  H   SER    16      -6.814  -0.350  -0.244  1.00  0.00          
ATOM    167  CA  SER    16      -7.045   1.471  -1.234  1.00  0.00          
ATOM    168  CB  SER    16      -8.519   1.365  -0.822  1.00  0.00          
ATOM    169  OG  SER    16      -8.672   1.124   0.583  1.00  0.00          
ATOM    170  HG  SER    16      -9.649   1.065   0.802  1.00  0.00          
ATOM    171  C   SER    16      -6.381   2.752  -0.690  1.00  0.00          
ATOM    172  O   SER    16      -6.175   3.678  -1.468  1.00  0.00          
ATOM    173  N   ALA    17      -5.967   2.711   0.578  1.00  0.00          
ATOM    174  H   ALA    17      -6.126   1.918   1.163  1.00  0.00          
ATOM    175  CA  ALA    17      -5.227   3.810   1.238  1.00  0.00          
ATOM    176  CB  ALA    17      -5.115   3.535   2.739  1.00  0.00          
ATOM    177  C   ALA    17      -3.826   4.014   0.642  1.00  0.00          
ATOM    178  O   ALA    17      -3.366   5.153   0.536  1.00  0.00          
ATOM    179  N   LYS    18      -3.201   2.909   0.242  1.00  0.00          
ATOM    180  H   LYS    18      -3.605   1.998   0.380  1.00  0.00          
ATOM    181  CA  LYS    18      -1.889   2.877  -0.414  1.00  0.00          
ATOM    182  CB  LYS    18      -1.499   1.402  -0.571  1.00  0.00          
ATOM    183  CG  LYS    18      -0.043   1.129  -0.989  1.00  0.00          
ATOM    184  CD  LYS    18       0.172   1.193  -2.501  1.00  0.00          
ATOM    185  CE  LYS    18       1.625   0.858  -2.856  1.00  0.00          
ATOM    186  NZ  LYS    18       1.849   0.970  -4.302  1.00  0.00          
ATOM    187  HZ1 LYS    18       2.806   0.747  -4.503  1.00  0.00          
ATOM    188  HZ2 LYS    18       1.246   0.335  -4.777  1.00  0.00          
ATOM    189  HZ3 LYS    18       1.657   1.904  -4.591  1.00  0.00          
ATOM    190  C   LYS    18      -1.952   3.622  -1.761  1.00  0.00          
ATOM    191  O   LYS    18      -1.033   4.387  -2.084  1.00  0.00          
ATOM    192  N   ALA    19      -3.051   3.418  -2.490  1.00  0.00          
ATOM    193  H   ALA    19      -3.759   2.786  -2.206  1.00  0.00          
ATOM    194  CA  ALA    19      -3.331   4.097  -3.777  1.00  0.00          
ATOM    195  CB  ALA    19      -4.469   3.368  -4.482  1.00  0.00          
ATOM    196  C   ALA    19      -3.676   5.580  -3.585  1.00  0.00          
ATOM    197  O   ALA    19      -3.208   6.415  -4.368  1.00  0.00          
ATOM    198  N   ASN    20      -4.438   5.881  -2.527  1.00  0.00          
ATOM    199  H   ASN    20      -4.758   5.174  -1.898  1.00  0.00          
ATOM    200  CA  ASN    20      -4.877   7.246  -2.174  1.00  0.00          
ATOM    201  CB  ASN    20      -5.818   7.228  -0.969  1.00  0.00          
ATOM    202  CG  ASN    20      -7.149   6.502  -1.209  1.00  0.00          
ATOM    203  OD1 ASN    20      -7.633   6.369  -2.337  1.00  0.00          
ATOM    204  ND2 ASN    20      -7.739   6.045  -0.109  1.00  0.00          
ATOM    205 HD21 ASN    20      -7.308   6.188   0.781  1.00  0.00          
ATOM    206 HD22 ASN    20      -8.608   5.560  -0.167  1.00  0.00          
ATOM    207  C   ASN    20      -3.704   8.186  -1.849  1.00  0.00          
ATOM    208  O   ASN    20      -3.768   9.382  -2.144  1.00  0.00          
ATOM    209  N   LEU    21      -2.641   7.603  -1.294  1.00  0.00          
ATOM    210  H   LEU    21      -2.606   6.627  -1.125  1.00  0.00          
ATOM    211  CA  LEU    21      -1.441   8.344  -0.867  1.00  0.00          
ATOM    212  CB  LEU    21      -1.006   7.839   0.511  1.00  0.00          
ATOM    213  CG  LEU    21      -2.081   7.998   1.599  1.00  0.00          
ATOM    214  CD1 LEU    21      -1.664   7.217   2.845  1.00  0.00          
ATOM    215  CD2 LEU    21      -2.312   9.467   1.960  1.00  0.00          
ATOM    216  C   LEU    21      -0.330   8.113  -1.904  1.00  0.00          
ATOM    217  O   LEU    21      -0.185   6.989  -2.384  1.00  0.00          
ATOM    218  N   PRO    22       0.472   9.151  -2.225  1.00  0.00          
ATOM    219  CA  PRO    22       1.551   9.064  -3.230  1.00  0.00          
ATOM    220  CB  PRO    22       2.138  10.469  -3.313  1.00  0.00          
ATOM    221  CG  PRO    22       1.828  11.073  -1.937  1.00  0.00          
ATOM    222  CD  PRO    22       0.461  10.485  -1.595  1.00  0.00          
ATOM    223  C   PRO    22       2.599   7.992  -2.897  1.00  0.00          
ATOM    224  O   PRO    22       2.741   7.588  -1.751  1.00  0.00          
ATOM    225  N   LEU    23       3.278   7.542  -3.962  1.00  0.00          
ATOM    226  H   LEU    23       3.191   7.955  -4.858  1.00  0.00          
ATOM    227  CA  LEU    23       4.221   6.408  -3.902  1.00  0.00          
ATOM    228  CB  LEU    23       4.751   6.089  -5.298  1.00  0.00          
ATOM    229  CG  LEU    23       5.614   4.810  -5.359  1.00  0.00          
ATOM    230  CD1 LEU    23       4.790   3.544  -5.112  1.00  0.00          
ATOM    231  CD2 LEU    23       6.343   4.739  -6.701  1.00  0.00          
ATOM    232  C   LEU    23       5.357   6.612  -2.895  1.00  0.00          
ATOM    233  O   LEU    23       5.610   5.716  -2.096  1.00  0.00          
ATOM    234  N   TRP    24       5.971   7.799  -2.889  1.00  0.00          
ATOM    235  H   TRP    24       5.721   8.539  -3.521  1.00  0.00          
ATOM    236  CA  TRP    24       7.073   8.124  -1.954  1.00  0.00          
ATOM    237  CB  TRP    24       7.674   9.506  -2.276  1.00  0.00          
ATOM    238  CG  TRP    24       6.678  10.664  -2.154  1.00  0.00          
ATOM    239  CD1 TRP    24       5.887  11.125  -3.123  1.00  0.00          
ATOM    240  HD1 TRP    24       5.877  10.747  -4.148  1.00  0.00          
ATOM    241  CD2 TRP    24       6.382  11.394  -0.999  1.00  0.00          
ATOM    242  NE1 TRP    24       5.104  12.093  -2.647  1.00  0.00          
ATOM    243  HE1 TRP    24       4.429  12.593  -3.183  1.00  0.00          
ATOM    244  CE2 TRP    24       5.352  12.272  -1.352  1.00  0.00          
ATOM    245  CE3 TRP    24       6.826  11.330   0.328  1.00  0.00          
ATOM    246  HE3 TRP    24       7.623  10.639   0.604  1.00  0.00          
ATOM    247  CZ2 TRP    24       4.762  13.091  -0.384  1.00  0.00          
ATOM    248  HZ2 TRP    24       3.957  13.777  -0.660  1.00  0.00          
ATOM    249  CZ3 TRP    24       6.231  12.139   1.304  1.00  0.00          
ATOM    250  HZ3 TRP    24       6.560  12.081   2.343  1.00  0.00          
ATOM    251  CH2 TRP    24       5.198  13.021   0.944  1.00  0.00          
ATOM    252  HH2 TRP    24       4.729  13.638   1.709  1.00  0.00          
ATOM    253  C   TRP    24       6.625   8.047  -0.481  1.00  0.00          
ATOM    254  O   TRP    24       7.369   7.556   0.361  1.00  0.00          
ATOM    255  N   LYS    25       5.379   8.478  -0.240  1.00  0.00          
ATOM    256  H   LYS    25       4.786   8.820  -0.955  1.00  0.00          
ATOM    257  CA  LYS    25       4.775   8.503   1.103  1.00  0.00          
ATOM    258  CB  LYS    25       3.490   9.339   1.063  1.00  0.00          
ATOM    259  CG  LYS    25       2.931   9.612   2.457  1.00  0.00          
ATOM    260  CD  LYS    25       1.651  10.455   2.380  1.00  0.00          
ATOM    261  CE  LYS    25       1.062  10.717   3.767  1.00  0.00          
ATOM    262  NZ  LYS    25       1.931  11.559   4.609  1.00  0.00          
ATOM    263  HZ1 LYS    25       1.512  11.705   5.494  1.00  0.00          
ATOM    264  HZ2 LYS    25       2.819  11.101   4.725  1.00  0.00          
ATOM    265  HZ3 LYS    25       2.073  12.443   4.155  1.00  0.00          
ATOM    266  C   LYS    25       4.507   7.083   1.616  1.00  0.00          
ATOM    267  O   LYS    25       4.886   6.790   2.748  1.00  0.00          
ATOM    268  N   VAL    26       3.919   6.230   0.775  1.00  0.00          
ATOM    269  H   VAL    26       3.660   6.500  -0.160  1.00  0.00          
ATOM    270  CA  VAL    26       3.590   4.835   1.126  1.00  0.00          
ATOM    271  CB  VAL    26       2.550   4.177   0.202  1.00  0.00          
ATOM    272  CG1 VAL    26       1.193   4.863   0.355  1.00  0.00          
ATOM    273  CG2 VAL    26       2.961   4.127  -1.271  1.00  0.00          
ATOM    274  C   VAL    26       4.820   3.950   1.328  1.00  0.00          
ATOM    275  O   VAL    26       4.744   2.968   2.072  1.00  0.00          
ATOM    276  N   GLN    27       5.925   4.269   0.626  1.00  0.00          
ATOM    277  H   GLN    27       5.920   4.976  -0.067  1.00  0.00          
ATOM    278  CA  GLN    27       7.220   3.598   0.833  1.00  0.00          
ATOM    279  CB  GLN    27       8.281   4.033  -0.196  1.00  0.00          
ATOM    280  CG  GLN    27       7.935   3.751  -1.667  1.00  0.00          
ATOM    281  CD  GLN    27       7.544   2.291  -1.957  1.00  0.00          
ATOM    282  OE1 GLN    27       6.375   1.996  -2.185  1.00  0.00          
ATOM    283  NE2 GLN    27       8.553   1.430  -2.020  1.00  0.00          
ATOM    284 HE21 GLN    27       9.501   1.747  -1.877  1.00  0.00          
ATOM    285 HE22 GLN    27       8.377   0.457  -2.197  1.00  0.00          
ATOM    286  C   GLN    27       7.781   3.910   2.234  1.00  0.00          
ATOM    287  O   GLN    27       8.320   3.022   2.890  1.00  0.00          
ATOM    288  N   GLN    28       7.618   5.168   2.656  1.00  0.00          
ATOM    289  H   GLN    28       7.172   5.865   2.088  1.00  0.00          
ATOM    290  CA  GLN    28       8.049   5.656   3.977  1.00  0.00          
ATOM    291  CB  GLN    28       8.092   7.187   3.951  1.00  0.00          
ATOM    292  CG  GLN    28       8.656   7.833   5.222  1.00  0.00          
ATOM    293  CD  GLN    28      10.046   7.321   5.591  1.00  0.00          
ATOM    294  OE1 GLN    28      10.187   6.375   6.372  1.00  0.00          
ATOM    295  NE2 GLN    28      11.061   7.975   5.034  1.00  0.00          
ATOM    296 HE21 GLN    28      10.884   8.750   4.428  1.00  0.00          
ATOM    297 HE22 GLN    28      12.002   7.699   5.230  1.00  0.00          
ATOM    298  C   GLN    28       7.193   5.099   5.124  1.00  0.00          
ATOM    299  O   GLN    28       7.732   4.755   6.173  1.00  0.00          
ATOM    300  N   LEU    29       5.881   5.024   4.889  1.00  0.00          
ATOM    301  H   LEU    29       5.470   5.369   4.049  1.00  0.00          
ATOM    302  CA  LEU    29       4.902   4.436   5.830  1.00  0.00          
ATOM    303  CB  LEU    29       3.469   4.652   5.302  1.00  0.00          
ATOM    304  CG  LEU    29       3.067   6.127   5.195  1.00  0.00          
ATOM    305  CD1 LEU    29       1.790   6.244   4.361  1.00  0.00          
ATOM    306  CD2 LEU    29       2.847   6.757   6.570  1.00  0.00          
ATOM    307  C   LEU    29       5.141   2.926   6.030  1.00  0.00          
ATOM    308  O   LEU    29       4.897   2.396   7.111  1.00  0.00          
ATOM    309  N   LYS    30       5.622   2.286   4.962  1.00  0.00          
ATOM    310  H   LYS    30       5.716   2.751   4.077  1.00  0.00          
ATOM    311  CA  LYS    30       6.043   0.882   4.926  1.00  0.00          
ATOM    312  CB  LYS    30       6.428   0.579   3.468  1.00  0.00          
ATOM    313  CG  LYS    30       6.923  -0.846   3.230  1.00  0.00          
ATOM    314  CD  LYS    30       7.738  -0.989   1.941  1.00  0.00          
ATOM    315  CE  LYS    30       9.064  -0.219   1.955  1.00  0.00          
ATOM    316  NZ  LYS    30       9.984  -0.688   2.998  1.00  0.00          
ATOM    317  HZ1 LYS    30      10.829  -0.154   2.971  1.00  0.00          
ATOM    318  HZ2 LYS    30       9.550  -0.575   3.893  1.00  0.00          
ATOM    319  HZ3 LYS    30      10.190  -1.660   2.858  1.00  0.00          
ATOM    320  C   LYS    30       7.222   0.648   5.884  1.00  0.00          
ATOM    321  O   LYS    30       7.200  -0.301   6.676  1.00  0.00          
ATOM    322  N   LYS    31       8.204   1.557   5.817  1.00  0.00          
ATOM    323  H   LYS    31       8.159   2.309   5.160  1.00  0.00          
ATOM    324  CA  LYS    31       9.412   1.566   6.663  1.00  0.00          
ATOM    325  CB  LYS    31      10.339   2.713   6.226  1.00  0.00          
ATOM    326  CG  LYS    31      10.827   2.581   4.778  1.00  0.00          
ATOM    327  CD  LYS    31      11.455   3.894   4.308  1.00  0.00          
ATOM    328  CE  LYS    31      11.740   3.852   2.810  1.00  0.00          
ATOM    329  NZ  LYS    31      12.240   5.157   2.345  1.00  0.00          
ATOM    330  HZ1 LYS    31      12.425   5.109   1.365  1.00  0.00          
ATOM    331  HZ2 LYS    31      11.566   5.860   2.519  1.00  0.00          
ATOM    332  HZ3 LYS    31      13.089   5.378   2.830  1.00  0.00          
ATOM    333  C   LYS    31       9.063   1.760   8.149  1.00  0.00          
ATOM    334  O   LYS    31       9.642   1.102   9.000  1.00  0.00          
ATOM    335  N   MET    32       8.090   2.634   8.397  1.00  0.00          
ATOM    336  H   MET    32       7.630   3.137   7.659  1.00  0.00          
ATOM    337  CA  MET    32       7.587   2.964   9.749  1.00  0.00          
ATOM    338  CB  MET    32       6.551   4.092   9.653  1.00  0.00          
ATOM    339  CG  MET    32       7.161   5.436   9.249  1.00  0.00          
ATOM    340  SD  MET    32       5.883   6.696   8.904  1.00  0.00          
ATOM    341  CE  MET    32       6.922   8.105   8.610  1.00  0.00          
ATOM    342  C   MET    32       6.949   1.740  10.423  1.00  0.00          
ATOM    343  O   MET    32       7.299   1.437  11.562  1.00  0.00          
ATOM    344  N   SER    33       6.111   1.041   9.672  1.00  0.00          
ATOM    345  H   SER    33       5.929   1.283   8.722  1.00  0.00          
ATOM    346  CA  SER    33       5.373  -0.158  10.127  1.00  0.00          
ATOM    347  CB  SER    33       4.258   0.257  11.093  1.00  0.00          
ATOM    348  OG  SER    33       3.617  -0.898  11.659  1.00  0.00          
ATOM    349  HG  SER    33       2.899  -0.607  12.292  1.00  0.00          
ATOM    350  C   SER    33       4.761  -0.854   8.911  1.00  0.00          
ATOM    351  O   SER    33       4.124  -0.217   8.062  1.00  0.00          
ATOM    352  N   GLY    34       4.972  -2.173   8.890  1.00  0.00          
ATOM    353  H   GLY    34       5.542  -2.611   9.580  1.00  0.00          
ATOM    354  CA  GLY    34       4.415  -3.102   7.894  1.00  0.00          
ATOM    355  C   GLY    34       4.936  -2.859   6.483  1.00  0.00          
ATOM    356  O   GLY    34       4.826  -1.759   5.941  1.00  0.00          
ATOM    357  N   LEU    35       5.331  -3.958   5.849  1.00  0.00          
ATOM    358  H   LEU    35       5.263  -4.869   6.251  1.00  0.00          
ATOM    359  CA  LEU    35       5.896  -3.943   4.487  1.00  0.00          
ATOM    360  CB  LEU    35       7.279  -4.605   4.452  1.00  0.00          
ATOM    361  CG  LEU    35       8.416  -3.721   4.990  1.00  0.00          
ATOM    362  CD1 LEU    35       8.478  -3.678   6.517  1.00  0.00          
ATOM    363  CD2 LEU    35       9.752  -4.189   4.398  1.00  0.00          
ATOM    364  C   LEU    35       4.959  -4.619   3.489  1.00  0.00          
ATOM    365  O   LEU    35       4.375  -5.664   3.766  1.00  0.00          
ATOM    366  N   PHE    36       4.899  -4.014   2.293  1.00  0.00          
ATOM    367  H   PHE    36       5.388  -3.166   2.100  1.00  0.00          
ATOM    368  CA  PHE    36       4.103  -4.531   1.166  1.00  0.00          
ATOM    369  CB  PHE    36       3.133  -3.486   0.611  1.00  0.00          
ATOM    370  CG  PHE    36       3.642  -2.073   0.275  1.00  0.00          
ATOM    371  CD1 PHE    36       4.905  -1.819  -0.287  1.00  0.00          
ATOM    372  HD1 PHE    36       5.515  -2.642  -0.662  1.00  0.00          
ATOM    373  CD2 PHE    36       2.818  -0.980   0.608  1.00  0.00          
ATOM    374  HD2 PHE    36       1.786  -1.152   0.895  1.00  0.00          
ATOM    375  CE1 PHE    36       5.345  -0.509  -0.477  1.00  0.00          
ATOM    376  HE1 PHE    36       6.336  -0.322  -0.902  1.00  0.00          
ATOM    377  CE2 PHE    36       3.270   0.331   0.425  1.00  0.00          
ATOM    378  HE2 PHE    36       2.633   1.168   0.720  1.00  0.00          
ATOM    379  CZ  PHE    36       4.531   0.571  -0.107  1.00  0.00          
ATOM    380  HZ  PHE    36       4.893   1.584  -0.222  1.00  0.00          
ATOM    381  C   PHE    36       4.969  -5.143   0.061  1.00  0.00          
ATOM    382  O1  PHE    36       6.186  -4.850   0.034  1.00  0.00          
ATOM    383  O2  PHE    36       4.417  -5.969  -0.691  1.00  0.00          
TER   
END
