# Supplementary material for: Evolutionary Pareto-optimization of stably folding peptides
Source: BMC Bioinformatics. 2008 Feb 19;9:109. doi: 10.1186/1471-2105-9-109 (PMC2263021; doi:10.1186/1471-2105-9-109)
Supplement: Additional file 2 — We provide the predicted 3D-structures of the most stably folding individuals (sequences and names given in Fig. 4) as a zip-archive of PDB format files. The experimental structure of the wildtype (1-vii) is also included. All structures are superimposed so that the Cα-RMSD to the wildtype structure is minimized. [file 1471-2105-9-109-S2.zip › r2g11i4.flsq.pdb]

ATOM      1  N   MET     1       2.128  -9.698  -2.392  1.00  0.00          
ATOM      2  H1  MET     1       2.863  -9.436  -3.027  1.00  0.00          
ATOM      3  H2  MET     1       2.465  -9.630  -1.457  1.00  0.00          
ATOM      4  H3  MET     1       1.849 -10.641  -2.580  1.00  0.00          
ATOM      5  CA  MET     1       0.979  -8.800  -2.567  1.00  0.00          
ATOM      6  CB  MET     1       0.514  -8.897  -4.026  1.00  0.00          
ATOM      7  CG  MET     1      -0.527  -7.846  -4.442  1.00  0.00          
ATOM      8  SD  MET     1      -2.211  -8.054  -3.733  1.00  0.00          
ATOM      9  CE  MET     1      -2.772  -9.527  -4.564  1.00  0.00          
ATOM     10  C   MET     1      -0.121  -9.206  -1.589  1.00  0.00          
ATOM     11  O   MET     1      -0.551 -10.360  -1.553  1.00  0.00          
ATOM     12  N   LEU     2      -0.566  -8.210  -0.814  1.00  0.00          
ATOM     13  H   LEU     2      -0.163  -7.288  -0.848  1.00  0.00          
ATOM     14  CA  LEU     2      -1.662  -8.367   0.152  1.00  0.00          
ATOM     15  CB  LEU     2      -1.190  -8.096   1.588  1.00  0.00          
ATOM     16  CG  LEU     2      -0.206  -9.150   2.119  1.00  0.00          
ATOM     17  CD1 LEU     2       0.353  -8.684   3.459  1.00  0.00          
ATOM     18  CD2 LEU     2      -0.874 -10.509   2.298  1.00  0.00          
ATOM     19  C   LEU     2      -2.805  -7.428  -0.229  1.00  0.00          
ATOM     20  O   LEU     2      -2.719  -6.211  -0.052  1.00  0.00          
ATOM     21  N   SER     3      -3.833  -8.028  -0.833  1.00  0.00          
ATOM     22  H   SER     3      -3.829  -8.999  -1.041  1.00  0.00          
ATOM     23  CA  SER     3      -5.046  -7.304  -1.259  1.00  0.00          
ATOM     24  CB  SER     3      -5.998  -8.266  -1.991  1.00  0.00          
ATOM     25  OG  SER     3      -6.376  -9.374  -1.162  1.00  0.00          
ATOM     26  HG  SER     3      -6.991  -9.972  -1.681  1.00  0.00          
ATOM     27  C   SER     3      -5.748  -6.649  -0.056  1.00  0.00          
ATOM     28  O   SER     3      -5.741  -7.206   1.036  1.00  0.00          
ATOM     29  N   ASP     4      -6.283  -5.458  -0.331  1.00  0.00          
ATOM     30  H   ASP     4      -6.242  -5.090  -1.258  1.00  0.00          
ATOM     31  CA  ASP     4      -6.976  -4.550   0.620  1.00  0.00          
ATOM     32  CB  ASP     4      -8.342  -4.142   0.041  1.00  0.00          
ATOM     33  CG  ASP     4      -8.168  -3.071  -1.035  1.00  0.00          
ATOM     34  OD1 ASP     4      -8.246  -1.885  -0.646  1.00  0.00          
ATOM     35  OD2 ASP     4      -7.946  -3.454  -2.200  1.00  0.00          
ATOM     36  C   ASP     4      -7.057  -4.921   2.104  1.00  0.00          
ATOM     37  O   ASP     4      -6.267  -4.405   2.891  1.00  0.00          
ATOM     38  N   GLU     5      -8.006  -5.793   2.473  1.00  0.00          
ATOM     39  H   GLU     5      -8.597  -6.238   1.804  1.00  0.00          
ATOM     40  CA  GLU     5      -8.259  -6.186   3.870  1.00  0.00          
ATOM     41  CB  GLU     5      -9.480  -7.112   3.957  1.00  0.00          
ATOM     42  CG  GLU     5     -10.780  -6.377   3.585  1.00  0.00          
ATOM     43  CD  GLU     5     -11.984  -7.317   3.653  1.00  0.00          
ATOM     44  OE1 GLU     5     -12.277  -7.933   2.605  1.00  0.00          
ATOM     45  OE2 GLU     5     -12.581  -7.408   4.746  1.00  0.00          
ATOM     46  C   GLU     5      -7.064  -6.855   4.571  1.00  0.00          
ATOM     47  O   GLU     5      -6.833  -6.605   5.755  1.00  0.00          
ATOM     48  N   ASP     6      -6.333  -7.668   3.814  1.00  0.00          
ATOM     49  H   ASP     6      -6.587  -7.883   2.869  1.00  0.00          
ATOM     50  CA  ASP     6      -5.095  -8.349   4.264  1.00  0.00          
ATOM     51  CB  ASP     6      -4.615  -9.338   3.194  1.00  0.00          
ATOM     52  CG  ASP     6      -5.660 -10.401   2.846  1.00  0.00          
ATOM     53  OD1 ASP     6      -6.418 -10.150   1.877  1.00  0.00          
ATOM     54  OD2 ASP     6      -5.691 -11.430   3.552  1.00  0.00          
ATOM     55  C   ASP     6      -3.969  -7.347   4.536  1.00  0.00          
ATOM     56  O   ASP     6      -3.264  -7.479   5.533  1.00  0.00          
ATOM     57  N   GLN     7      -3.862  -6.337   3.660  1.00  0.00          
ATOM     58  H   GLN     7      -4.441  -6.274   2.847  1.00  0.00          
ATOM     59  CA  GLN     7      -2.883  -5.229   3.787  1.00  0.00          
ATOM     60  CB  GLN     7      -3.032  -4.331   2.554  1.00  0.00          
ATOM     61  CG  GLN     7      -1.813  -3.424   2.317  1.00  0.00          
ATOM     62  CD  GLN     7      -0.698  -4.145   1.554  1.00  0.00          
ATOM     63  OE1 GLN     7       0.092  -4.888   2.124  1.00  0.00          
ATOM     64  NE2 GLN     7      -0.684  -3.919   0.251  1.00  0.00          
ATOM     65 HE21 GLN     7      -1.373  -3.318  -0.171  1.00  0.00          
ATOM     66 HE22 GLN     7       0.008  -4.348  -0.325  1.00  0.00          
ATOM     67  C   GLN     7      -3.150  -4.412   5.059  1.00  0.00          
ATOM     68  O   GLN     7      -2.208  -3.938   5.692  1.00  0.00          
ATOM     69  N   LYS     8      -4.436  -4.237   5.389  1.00  0.00          
ATOM     70  H   LYS     8      -5.166  -4.622   4.826  1.00  0.00          
ATOM     71  CA  LYS     8      -4.904  -3.491   6.558  1.00  0.00          
ATOM     72  CB  LYS     8      -6.405  -3.236   6.381  1.00  0.00          
ATOM     73  CG  LYS     8      -6.956  -2.249   7.401  1.00  0.00          
ATOM     74  CD  LYS     8      -8.456  -2.024   7.197  1.00  0.00          
ATOM     75  CE  LYS     8      -9.035  -1.009   8.185  1.00  0.00          
ATOM     76  NZ  LYS     8      -8.990  -1.497   9.578  1.00  0.00          
ATOM     77  HZ1 LYS     8      -9.374  -0.802  10.187  1.00  0.00          
ATOM     78  HZ2 LYS     8      -9.517  -2.340   9.655  1.00  0.00          
ATOM     79  HZ3 LYS     8      -8.039  -1.673   9.840  1.00  0.00          
ATOM     80  C   LYS     8      -4.612  -4.249   7.874  1.00  0.00          
ATOM     81  O   LYS     8      -4.163  -3.648   8.838  1.00  0.00          
ATOM     82  N   ALA     9      -4.859  -5.558   7.852  1.00  0.00          
ATOM     83  H   ALA     9      -5.184  -6.029   7.026  1.00  0.00          
ATOM     84  CA  ALA     9      -4.708  -6.440   9.015  1.00  0.00          
ATOM     85  CB  ALA     9      -5.346  -7.802   8.713  1.00  0.00          
ATOM     86  C   ALA     9      -3.235  -6.620   9.436  1.00  0.00          
ATOM     87  O   ALA     9      -2.904  -6.448  10.610  1.00  0.00          
ATOM     88  N   VAL    10      -2.388  -6.882   8.438  1.00  0.00          
ATOM     89  H   VAL    10      -2.687  -6.941   7.485  1.00  0.00          
ATOM     90  CA  VAL    10      -0.946  -7.121   8.630  1.00  0.00          
ATOM     91  CB  VAL    10      -0.350  -7.833   7.396  1.00  0.00          
ATOM     92  CG1 VAL    10       1.158  -8.089   7.516  1.00  0.00          
ATOM     93  CG2 VAL    10      -1.026  -9.188   7.169  1.00  0.00          
ATOM     94  C   VAL    10      -0.207  -5.800   8.956  1.00  0.00          
ATOM     95  O   VAL    10       0.686  -5.798   9.806  1.00  0.00          
ATOM     96  N   PHE    11      -0.648  -4.708   8.344  1.00  0.00          
ATOM     97  H   PHE    11      -1.480  -4.694   7.784  1.00  0.00          
ATOM     98  CA  PHE    11       0.048  -3.418   8.446  1.00  0.00          
ATOM     99  CB  PHE    11       0.530  -2.964   7.057  1.00  0.00          
ATOM    100  CG  PHE    11       1.457  -3.994   6.395  1.00  0.00          
ATOM    101  CD1 PHE    11       1.065  -4.598   5.194  1.00  0.00          
ATOM    102  HD1 PHE    11       0.129  -4.309   4.711  1.00  0.00          
ATOM    103  CD2 PHE    11       2.675  -4.359   7.000  1.00  0.00          
ATOM    104  HD2 PHE    11       2.947  -3.954   7.972  1.00  0.00          
ATOM    105  CE1 PHE    11       1.900  -5.546   4.593  1.00  0.00          
ATOM    106  HE1 PHE    11       1.582  -6.049   3.682  1.00  0.00          
ATOM    107  CE2 PHE    11       3.503  -5.297   6.390  1.00  0.00          
ATOM    108  HE2 PHE    11       4.462  -5.564   6.847  1.00  0.00          
ATOM    109  CZ  PHE    11       3.124  -5.898   5.184  1.00  0.00          
ATOM    110  HZ  PHE    11       3.774  -6.624   4.702  1.00  0.00          
ATOM    111  C   PHE    11      -0.790  -2.364   9.173  1.00  0.00          
ATOM    112  O   PHE    11      -0.567  -2.158  10.372  1.00  0.00          
ATOM    113  N   GLY    12      -1.744  -1.745   8.469  1.00  0.00          
ATOM    114  H   GLY    12      -1.931  -1.956   7.516  1.00  0.00          
ATOM    115  CA  GLY    12      -2.607  -0.685   9.044  1.00  0.00          
ATOM    116  C   GLY    12      -3.725  -0.247   8.092  1.00  0.00          
ATOM    117  O   GLY    12      -4.862  -0.073   8.537  1.00  0.00          
ATOM    118  N   MET    13      -3.364  -0.036   6.824  1.00  0.00          
ATOM    119  H   MET    13      -2.439  -0.190   6.500  1.00  0.00          
ATOM    120  CA  MET    13      -4.310   0.435   5.796  1.00  0.00          
ATOM    121  CB  MET    13      -3.849   1.793   5.226  1.00  0.00          
ATOM    122  CG  MET    13      -3.978   2.941   6.236  1.00  0.00          
ATOM    123  SD  MET    13      -3.333   4.524   5.589  1.00  0.00          
ATOM    124  CE  MET    13      -1.574   4.215   5.693  1.00  0.00          
ATOM    125  C   MET    13      -4.417  -0.556   4.645  1.00  0.00          
ATOM    126  O   MET    13      -3.493  -1.303   4.347  1.00  0.00          
ATOM    127  N   THR    14      -5.589  -0.498   3.994  1.00  0.00          
ATOM    128  H   THR    14      -6.329   0.092   4.306  1.00  0.00          
ATOM    129  CA  THR    14      -5.895  -1.272   2.777  1.00  0.00          
ATOM    130  CB  THR    14      -7.340  -1.034   2.307  1.00  0.00          
ATOM    131  OG1 THR    14      -7.595   0.364   2.099  1.00  0.00          
ATOM    132  HG1 THR    14      -8.542   0.486   1.802  1.00  0.00          
ATOM    133  CG2 THR    14      -8.368  -1.650   3.254  1.00  0.00          
ATOM    134  C   THR    14      -4.915  -0.936   1.646  1.00  0.00          
ATOM    135  O   THR    14      -4.324   0.138   1.628  1.00  0.00          
ATOM    136  N   ARG    15      -4.766  -1.897   0.734  1.00  0.00          
ATOM    137  H   ARG    15      -5.265  -2.758   0.778  1.00  0.00          
ATOM    138  CA  ARG    15      -3.861  -1.782  -0.421  1.00  0.00          
ATOM    139  CB  ARG    15      -3.902  -3.104  -1.196  1.00  0.00          
ATOM    140  CG  ARG    15      -2.902  -3.163  -2.367  1.00  0.00          
ATOM    141  CD  ARG    15      -2.801  -4.567  -2.963  1.00  0.00          
ATOM    142  NE  ARG    15      -4.102  -5.023  -3.504  1.00  0.00          
ATOM    143  HE  ARG    15      -4.852  -5.014  -2.840  1.00  0.00          
ATOM    144  CZ  ARG    15      -4.346  -5.433  -4.758  1.00  0.00          
ATOM    145  NH1 ARG    15      -3.394  -5.470  -5.699  1.00  0.00          
ATOM    146 HH11 ARG    15      -2.470  -5.179  -5.477  1.00  0.00          
ATOM    147 HH12 ARG    15      -3.611  -5.776  -6.625  1.00  0.00          
ATOM    148  NH2 ARG    15      -5.585  -5.857  -5.066  1.00  0.00          
ATOM    149 HH21 ARG    15      -6.300  -5.862  -4.370  1.00  0.00          
ATOM    150 HH22 ARG    15      -5.789  -6.160  -5.997  1.00  0.00          
ATOM    151  C   ARG    15      -4.205  -0.578  -1.318  1.00  0.00          
ATOM    152  O   ARG    15      -3.294   0.127  -1.744  1.00  0.00          
ATOM    153  N   SER    16      -5.504  -0.335  -1.509  1.00  0.00          
ATOM    154  H   SER    16      -6.219  -0.912  -1.115  1.00  0.00          
ATOM    155  CA  SER    16      -6.004   0.807  -2.292  1.00  0.00          
ATOM    156  CB  SER    16      -7.523   0.712  -2.500  1.00  0.00          
ATOM    157  OG  SER    16      -7.831  -0.420  -3.312  1.00  0.00          
ATOM    158  HG  SER    16      -8.819  -0.467  -3.453  1.00  0.00          
ATOM    159  C   SER    16      -5.635   2.154  -1.655  1.00  0.00          
ATOM    160  O   SER    16      -5.038   2.981  -2.336  1.00  0.00          
ATOM    161  N   ALA    17      -5.858   2.275  -0.344  1.00  0.00          
ATOM    162  H   ALA    17      -6.243   1.535   0.200  1.00  0.00          
ATOM    163  CA  ALA    17      -5.570   3.507   0.422  1.00  0.00          
ATOM    164  CB  ALA    17      -6.054   3.334   1.870  1.00  0.00          
ATOM    165  C   ALA    17      -4.076   3.860   0.409  1.00  0.00          
ATOM    166  O   ALA    17      -3.739   5.039   0.221  1.00  0.00          
ATOM    167  N   MET    18      -3.229   2.839   0.528  1.00  0.00          
ATOM    168  H   MET    18      -3.549   1.905   0.648  1.00  0.00          
ATOM    169  CA  MET    18      -1.765   2.975   0.487  1.00  0.00          
ATOM    170  CB  MET    18      -1.101   1.648   0.870  1.00  0.00          
ATOM    171  CG  MET    18      -1.258   1.360   2.367  1.00  0.00          
ATOM    172  SD  MET    18      -0.370  -0.151   2.904  1.00  0.00          
ATOM    173  CE  MET    18      -0.469   0.050   4.668  1.00  0.00          
ATOM    174  C   MET    18      -1.254   3.455  -0.878  1.00  0.00          
ATOM    175  O   MET    18      -0.361   4.298  -0.940  1.00  0.00          
ATOM    176  N   ALA    19      -1.869   2.922  -1.946  1.00  0.00          
ATOM    177  H   ALA    19      -2.578   2.227  -1.848  1.00  0.00          
ATOM    178  CA  ALA    19      -1.561   3.293  -3.337  1.00  0.00          
ATOM    179  CB  ALA    19      -2.234   2.293  -4.288  1.00  0.00          
ATOM    180  C   ALA    19      -1.981   4.728  -3.676  1.00  0.00          
ATOM    181  O   ALA    19      -1.224   5.454  -4.318  1.00  0.00          
ATOM    182  N   ASN    20      -3.152   5.135  -3.162  1.00  0.00          
ATOM    183  H   ASN    20      -3.738   4.511  -2.633  1.00  0.00          
ATOM    184  CA  ASN    20      -3.720   6.488  -3.330  1.00  0.00          
ATOM    185  CB  ASN    20      -5.112   6.585  -2.704  1.00  0.00          
ATOM    186  CG  ASN    20      -6.199   5.976  -3.590  1.00  0.00          
ATOM    187  OD1 ASN    20      -6.639   4.845  -3.378  1.00  0.00          
ATOM    188  ND2 ASN    20      -6.663   6.779  -4.555  1.00  0.00          
ATOM    189 HD21 ASN    20      -6.295   7.708  -4.642  1.00  0.00          
ATOM    190 HD22 ASN    20      -7.376   6.450  -5.174  1.00  0.00          
ATOM    191  C   ASN    20      -2.810   7.577  -2.748  1.00  0.00          
ATOM    192  O   ASN    20      -2.725   8.673  -3.307  1.00  0.00          
ATOM    193  N   LEU    21      -2.130   7.247  -1.642  1.00  0.00          
ATOM    194  H   LEU    21      -2.286   6.386  -1.158  1.00  0.00          
ATOM    195  CA  LEU    21      -1.098   8.104  -1.029  1.00  0.00          
ATOM    196  CB  LEU    21      -0.561   7.433   0.239  1.00  0.00          
ATOM    197  CG  LEU    21      -1.604   7.289   1.359  1.00  0.00          
ATOM    198  CD1 LEU    21      -1.069   6.341   2.426  1.00  0.00          
ATOM    199  CD2 LEU    21      -1.924   8.642   1.991  1.00  0.00          
ATOM    200  C   LEU    21       0.054   8.285  -2.019  1.00  0.00          
ATOM    201  O   LEU    21       0.388   7.370  -2.771  1.00  0.00          
ATOM    202  N   PHE    22       0.618   9.492  -2.000  1.00  0.00          
ATOM    203  H   PHE    22       0.313  10.223  -1.390  1.00  0.00          
ATOM    204  CA  PHE    22       1.760   9.872  -2.866  1.00  0.00          
ATOM    205  CB  PHE    22       2.080  11.363  -2.741  1.00  0.00          
ATOM    206  CG  PHE    22       2.434  11.848  -1.336  1.00  0.00          
ATOM    207  CD1 PHE    22       1.420  12.376  -0.517  1.00  0.00          
ATOM    208  HD1 PHE    22       0.371  12.226  -0.769  1.00  0.00          
ATOM    209  CD2 PHE    22       3.772  11.996  -0.963  1.00  0.00          
ATOM    210  HD2 PHE    22       4.559  11.553  -1.565  1.00  0.00          
ATOM    211  CE1 PHE    22       1.758  13.078   0.648  1.00  0.00          
ATOM    212  HE1 PHE    22       0.964  13.485   1.286  1.00  0.00          
ATOM    213  CE2 PHE    22       4.110  12.698   0.202  1.00  0.00          
ATOM    214  HE2 PHE    22       5.157  12.825   0.489  1.00  0.00          
ATOM    215  CZ  PHE    22       3.095  13.249   1.013  1.00  0.00          
ATOM    216  HZ  PHE    22       3.360  13.803   1.904  1.00  0.00          
ATOM    217  C   PHE    22       2.991   8.984  -2.612  1.00  0.00          
ATOM    218  O   PHE    22       3.099   8.342  -1.565  1.00  0.00          
ATOM    219  N   LEU    23       3.888   8.985  -3.602  1.00  0.00          
ATOM    220  H   LEU    23       3.807   9.604  -4.383  1.00  0.00          
ATOM    221  CA  LEU    23       5.051   8.085  -3.667  1.00  0.00          
ATOM    222  CB  LEU    23       5.845   8.316  -4.957  1.00  0.00          
ATOM    223  CG  LEU    23       6.334   9.755  -5.191  1.00  0.00          
ATOM    224  CD1 LEU    23       7.741   9.993  -4.628  1.00  0.00          
ATOM    225  CD2 LEU    23       6.291  10.084  -6.687  1.00  0.00          
ATOM    226  C   LEU    23       5.955   8.083  -2.425  1.00  0.00          
ATOM    227  O   LEU    23       6.416   7.011  -2.032  1.00  0.00          
ATOM    228  N   TRP    24       6.120   9.244  -1.784  1.00  0.00          
ATOM    229  H   TRP    24       5.704  10.099  -2.098  1.00  0.00          
ATOM    230  CA  TRP    24       6.948   9.371  -0.573  1.00  0.00          
ATOM    231  CB  TRP    24       7.270  10.835  -0.270  1.00  0.00          
ATOM    232  CG  TRP    24       8.146  11.010   0.980  1.00  0.00          
ATOM    233  CD1 TRP    24       7.811  11.737   2.048  1.00  0.00          
ATOM    234  HD1 TRP    24       6.990  12.456   2.080  1.00  0.00          
ATOM    235  CD2 TRP    24       9.249  10.240   1.354  1.00  0.00          
ATOM    236  NE1 TRP    24       8.612  11.445   3.073  1.00  0.00          
ATOM    237  HE1 TRP    24       8.550  11.861   3.982  1.00  0.00          
ATOM    238  CE2 TRP    24       9.503  10.537   2.696  1.00  0.00          
ATOM    239  CE3 TRP    24      10.029   9.276   0.697  1.00  0.00          
ATOM    240  HE3 TRP    24       9.873   9.085  -0.367  1.00  0.00          
ATOM    241  CZ2 TRP    24      10.511   9.859   3.386  1.00  0.00          
ATOM    242  HZ2 TRP    24      10.702  10.081   4.438  1.00  0.00          
ATOM    243  CZ3 TRP    24      11.034   8.590   1.380  1.00  0.00          
ATOM    244  HZ3 TRP    24      11.616   7.823   0.884  1.00  0.00          
ATOM    245  CH2 TRP    24      11.273   8.879   2.735  1.00  0.00          
ATOM    246  HH2 TRP    24      12.052   8.347   3.278  1.00  0.00          
ATOM    247  C   TRP    24       6.302   8.674   0.640  1.00  0.00          
ATOM    248  O   TRP    24       7.013   7.997   1.379  1.00  0.00          
ATOM    249  N   LYS    25       4.993   8.853   0.804  1.00  0.00          
ATOM    250  H   LYS    25       4.456   9.465   0.220  1.00  0.00          
ATOM    251  CA  LYS    25       4.208   8.168   1.847  1.00  0.00          
ATOM    252  CB  LYS    25       2.758   8.665   1.877  1.00  0.00          
ATOM    253  CG  LYS    25       2.619  10.093   2.419  1.00  0.00          
ATOM    254  CD  LYS    25       3.024  10.207   3.893  1.00  0.00          
ATOM    255  CE  LYS    25       2.895  11.647   4.379  1.00  0.00          
ATOM    256  NZ  LYS    25       3.313  11.772   5.783  1.00  0.00          
ATOM    257  HZ1 LYS    25       3.204  12.722   6.081  1.00  0.00          
ATOM    258  HZ2 LYS    25       2.736  11.182   6.348  1.00  0.00          
ATOM    259  HZ3 LYS    25       4.266  11.500   5.870  1.00  0.00          
ATOM    260  C   LYS    25       4.215   6.641   1.671  1.00  0.00          
ATOM    261  O   LYS    25       4.297   5.919   2.660  1.00  0.00          
ATOM    262  N   GLN    26       4.174   6.196   0.410  1.00  0.00          
ATOM    263  H   GLN    26       4.077   6.829  -0.365  1.00  0.00          
ATOM    264  CA  GLN    26       4.245   4.776   0.032  1.00  0.00          
ATOM    265  CB  GLN    26       4.011   4.596  -1.466  1.00  0.00          
ATOM    266  CG  GLN    26       2.611   5.044  -1.878  1.00  0.00          
ATOM    267  CD  GLN    26       2.312   4.736  -3.352  1.00  0.00          
ATOM    268  OE1 GLN    26       1.730   3.702  -3.668  1.00  0.00          
ATOM    269  NE2 GLN    26       2.693   5.675  -4.221  1.00  0.00          
ATOM    270 HE21 GLN    26       3.129   6.508  -3.887  1.00  0.00          
ATOM    271 HE22 GLN    26       2.528   5.540  -5.194  1.00  0.00          
ATOM    272  C   GLN    26       5.596   4.174   0.435  1.00  0.00          
ATOM    273  O   GLN    26       5.625   3.056   0.957  1.00  0.00          
ATOM    274  N   GLN    27       6.669   4.947   0.251  1.00  0.00          
ATOM    275  H   GLN    27       6.587   5.848  -0.180  1.00  0.00          
ATOM    276  CA  GLN    27       8.046   4.600   0.644  1.00  0.00          
ATOM    277  CB  GLN    27       9.018   5.642   0.082  1.00  0.00          
ATOM    278  CG  GLN    27       9.176   5.519  -1.435  1.00  0.00          
ATOM    279  CD  GLN    27       9.870   6.748  -2.028  1.00  0.00          
ATOM    280  OE1 GLN    27       9.213   7.701  -2.454  1.00  0.00          
ATOM    281  NE2 GLN    27      11.202   6.693  -2.050  1.00  0.00          
ATOM    282 HE21 GLN    27      11.676   5.890  -1.689  1.00  0.00          
ATOM    283 HE22 GLN    27      11.720   7.462  -2.418  1.00  0.00          
ATOM    284  C   GLN    27       8.227   4.490   2.164  1.00  0.00          
ATOM    285  O   GLN    27       8.973   3.637   2.639  1.00  0.00          
ATOM    286  N   CYS    28       7.542   5.384   2.889  1.00  0.00          
ATOM    287  H   CYS    28       7.015   6.119   2.467  1.00  0.00          
ATOM    288  CA  CYS    28       7.504   5.392   4.370  1.00  0.00          
ATOM    289  CB  CYS    28       6.750   6.622   4.868  1.00  0.00          
ATOM    290  SG  CYS    28       7.531   8.217   4.412  1.00  0.00          
ATOM    291  HG  CYS    28       6.619   8.991   4.988  1.00  0.00          
ATOM    292  C   CYS    28       6.833   4.125   4.924  1.00  0.00          
ATOM    293  O   CYS    28       7.210   3.649   5.995  1.00  0.00          
ATOM    294  N   LEU    29       5.841   3.634   4.194  1.00  0.00          
ATOM    295  H   LEU    29       5.522   4.104   3.365  1.00  0.00          
ATOM    296  CA  LEU    29       5.110   2.396   4.500  1.00  0.00          
ATOM    297  CB  LEU    29       3.772   2.392   3.755  1.00  0.00          
ATOM    298  CG  LEU    29       2.852   3.555   4.138  1.00  0.00          
ATOM    299  CD1 LEU    29       1.700   3.650   3.139  1.00  0.00          
ATOM    300  CD2 LEU    29       2.293   3.404   5.556  1.00  0.00          
ATOM    301  C   LEU    29       5.928   1.152   4.165  1.00  0.00          
ATOM    302  O   LEU    29       5.901   0.174   4.920  1.00  0.00          
ATOM    303  N   LYS    30       6.709   1.215   3.077  1.00  0.00          
ATOM    304  H   LYS    30       6.686   1.998   2.462  1.00  0.00          
ATOM    305  CA  LYS    30       7.658   0.149   2.680  1.00  0.00          
ATOM    306  CB  LYS    30       8.372   0.532   1.380  1.00  0.00          
ATOM    307  CG  LYS    30       7.423   0.597   0.189  1.00  0.00          
ATOM    308  CD  LYS    30       8.089   1.233  -1.029  1.00  0.00          
ATOM    309  CE  LYS    30       7.071   1.469  -2.152  1.00  0.00          
ATOM    310  NZ  LYS    30       7.701   2.148  -3.288  1.00  0.00          
ATOM    311  HZ1 LYS    30       7.013   2.290  -4.007  1.00  0.00          
ATOM    312  HZ2 LYS    30       8.074   3.029  -2.998  1.00  0.00          
ATOM    313  HZ3 LYS    30       8.445   1.580  -3.651  1.00  0.00          
ATOM    314  C   LYS    30       8.699  -0.088   3.784  1.00  0.00          
ATOM    315  O   LYS    30       9.031  -1.237   4.089  1.00  0.00          
ATOM    316  N   LYS    31       9.126   1.016   4.396  1.00  0.00          
ATOM    317  H   LYS    31       8.840   1.926   4.080  1.00  0.00          
ATOM    318  CA  LYS    31      10.029   1.046   5.552  1.00  0.00          
ATOM    319  CB  LYS    31      10.435   2.508   5.779  1.00  0.00          
ATOM    320  CG  LYS    31      11.473   2.699   6.888  1.00  0.00          
ATOM    321  CD  LYS    31      11.747   4.183   7.101  1.00  0.00          
ATOM    322  CE  LYS    31      12.763   4.405   8.229  1.00  0.00          
ATOM    323  NZ  LYS    31      13.031   5.839   8.421  1.00  0.00          
ATOM    324  HZ1 LYS    31      13.692   5.958   9.153  1.00  0.00          
ATOM    325  HZ2 LYS    31      13.394   6.222   7.575  1.00  0.00          
ATOM    326  HZ3 LYS    31      12.173   6.302   8.660  1.00  0.00          
ATOM    327  C   LYS    31       9.331   0.437   6.781  1.00  0.00          
ATOM    328  O   LYS    31       9.791  -0.577   7.301  1.00  0.00          
ATOM    329  N   GLU    32       8.200   1.044   7.167  1.00  0.00          
ATOM    330  H   GLU    32       7.826   1.818   6.667  1.00  0.00          
ATOM    331  CA  GLU    32       7.420   0.651   8.340  1.00  0.00          
ATOM    332  CB  GLU    32       7.571   1.733   9.422  1.00  0.00          
ATOM    333  CG  GLU    32       6.955   1.310  10.762  1.00  0.00          
ATOM    334  CD  GLU    32       7.060   2.426  11.796  1.00  0.00          
ATOM    335  OE1 GLU    32       8.087   2.454  12.503  1.00  0.00          
ATOM    336  OE2 GLU    32       6.112   3.240  11.856  1.00  0.00          
ATOM    337  C   GLU    32       5.953   0.448   7.955  1.00  0.00          
ATOM    338  O   GLU    32       5.256   1.407   7.618  1.00  0.00          
ATOM    339  N   LYS    33       5.578  -0.840   7.893  1.00  0.00          
ATOM    340  H   LYS    33       6.240  -1.568   7.994  1.00  0.00          
ATOM    341  CA  LYS    33       4.190  -1.314   7.684  1.00  0.00          
ATOM    342  CB  LYS    33       3.301  -1.041   8.905  1.00  0.00          
ATOM    343  CG  LYS    33       3.658  -1.944  10.088  1.00  0.00          
ATOM    344  CD  LYS    33       2.681  -1.695  11.243  1.00  0.00          
ATOM    345  CE  LYS    33       2.950  -2.662  12.398  1.00  0.00          
ATOM    346  NZ  LYS    33       1.997  -2.452  13.485  1.00  0.00          
ATOM    347  HZ1 LYS    33       2.193  -3.092  14.228  1.00  0.00          
ATOM    348  HZ2 LYS    33       2.073  -1.516  13.830  1.00  0.00          
ATOM    349  HZ3 LYS    33       1.063  -2.608  13.152  1.00  0.00          
ATOM    350  C   LYS    33       3.528  -0.797   6.400  1.00  0.00          
ATOM    351  O   LYS    33       3.028   0.329   6.356  1.00  0.00          
ATOM    352  N   GLY    34       3.533  -1.660   5.379  1.00  0.00          
ATOM    353  H   GLY    34       3.983  -2.554   5.427  1.00  0.00          
ATOM    354  CA  GLY    34       2.906  -1.356   4.088  1.00  0.00          
ATOM    355  C   GLY    34       3.677  -1.940   2.911  1.00  0.00          
ATOM    356  O   GLY    34       4.624  -1.331   2.397  1.00  0.00          
ATOM    357  N   LEU    35       3.235  -3.134   2.513  1.00  0.00          
ATOM    358  H   LEU    35       2.536  -3.636   3.028  1.00  0.00          
ATOM    359  CA  LEU    35       3.703  -3.834   1.301  1.00  0.00          
ATOM    360  CB  LEU    35       3.298  -5.311   1.423  1.00  0.00          
ATOM    361  CG  LEU    35       3.783  -6.225   0.281  1.00  0.00          
ATOM    362  CD1 LEU    35       5.300  -6.399   0.308  1.00  0.00          
ATOM    363  CD2 LEU    35       3.072  -7.574   0.392  1.00  0.00          
ATOM    364  C   LEU    35       3.087  -3.192   0.054  1.00  0.00          
ATOM    365  O   LEU    35       2.023  -2.560   0.120  1.00  0.00          
ATOM    366  N   PHE    36       3.854  -3.245  -1.034  1.00  0.00          
ATOM    367  H   PHE    36       4.791  -3.601  -1.004  1.00  0.00          
ATOM    368  CA  PHE    36       3.424  -2.782  -2.358  1.00  0.00          
ATOM    369  CB  PHE    36       4.066  -1.423  -2.697  1.00  0.00          
ATOM    370  CG  PHE    36       3.473  -0.310  -1.825  1.00  0.00          
ATOM    371  CD1 PHE    36       4.005  -0.067  -0.546  1.00  0.00          
ATOM    372  HD1 PHE    36       4.830  -0.667  -0.175  1.00  0.00          
ATOM    373  CD2 PHE    36       2.380   0.436  -2.276  1.00  0.00          
ATOM    374  HD2 PHE    36       1.965   0.263  -3.274  1.00  0.00          
ATOM    375  CE1 PHE    36       3.418   0.909   0.272  1.00  0.00          
ATOM    376  HE1 PHE    36       3.833   1.081   1.270  1.00  0.00          
ATOM    377  CE2 PHE    36       1.789   1.405  -1.451  1.00  0.00          
ATOM    378  HE2 PHE    36       0.940   1.976  -1.803  1.00  0.00          
ATOM    379  CZ  PHE    36       2.319   1.641  -0.179  1.00  0.00          
ATOM    380  HZ  PHE    36       1.888   2.414   0.452  1.00  0.00          
ATOM    381  C   PHE    36       3.747  -3.815  -3.443  1.00  0.00          
ATOM    382  O1  PHE    36       4.807  -4.464  -3.325  1.00  0.00          
ATOM    383  O2  PHE    36       2.930  -3.921  -4.383  1.00  0.00          
TER   
END
