# Supplementary material for: Evolutionary Pareto-optimization of stably folding peptides
Source: BMC Bioinformatics. 2008 Feb 19;9:109. doi: 10.1186/1471-2105-9-109 (PMC2263021; doi:10.1186/1471-2105-9-109)
Supplement: Additional file 2 — We provide the predicted 3D-structures of the most stably folding individuals (sequences and names given in Fig. 4) as a zip-archive of PDB format files. The experimental structure of the wildtype (1-vii) is also included. All structures are superimposed so that the Cα-RMSD to the wildtype structure is minimized. [file 1471-2105-9-109-S2.zip › r2g4i0.flsq.pdb]

ATOM      1  N   MET     1       1.272  -9.424   0.932  1.00  0.00          
ATOM      2  H1  MET     1       1.668  -9.393   1.848  1.00  0.00          
ATOM      3  H2  MET     1       1.223 -10.384   0.628  1.00  0.00          
ATOM      4  H3  MET     1       1.848  -8.907   0.293  1.00  0.00          
ATOM      5  CA  MET     1      -0.081  -8.844   0.951  1.00  0.00          
ATOM      6  CB  MET     1      -0.014  -7.391   1.440  1.00  0.00          
ATOM      7  CG  MET     1       0.467  -7.266   2.891  1.00  0.00          
ATOM      8  SD  MET     1       0.592  -5.531   3.460  1.00  0.00          
ATOM      9  CE  MET     1       1.979  -4.947   2.508  1.00  0.00          
ATOM     10  C   MET     1      -0.679  -8.877  -0.452  1.00  0.00          
ATOM     11  O   MET     1      -0.002  -8.552  -1.444  1.00  0.00          
ATOM     12  N   LEU     2      -1.973  -9.183  -0.505  1.00  0.00          
ATOM     13  H   LEU     2      -2.521  -9.339   0.328  1.00  0.00          
ATOM     14  CA  LEU     2      -2.716  -9.335  -1.761  1.00  0.00          
ATOM     15  CB  LEU     2      -3.148 -10.798  -1.928  1.00  0.00          
ATOM     16  CG  LEU     2      -3.809 -11.109  -3.268  1.00  0.00          
ATOM     17  CD1 LEU     2      -2.805 -11.065  -4.424  1.00  0.00          
ATOM     18  CD2 LEU     2      -4.505 -12.476  -3.197  1.00  0.00          
ATOM     19  C   LEU     2      -3.883  -8.326  -1.825  1.00  0.00          
ATOM     20  O   LEU     2      -3.701  -7.243  -2.377  1.00  0.00          
ATOM     21  N   SER     3      -5.028  -8.698  -1.254  1.00  0.00          
ATOM     22  H   SER     3      -5.122  -9.572  -0.789  1.00  0.00          
ATOM     23  CA  SER     3      -6.252  -7.872  -1.237  1.00  0.00          
ATOM     24  CB  SER     3      -7.421  -8.707  -0.673  1.00  0.00          
ATOM     25  OG  SER     3      -7.194  -9.084   0.691  1.00  0.00          
ATOM     26  HG  SER     3      -7.969  -9.623   1.022  1.00  0.00          
ATOM     27  C   SER     3      -6.070  -6.580  -0.421  1.00  0.00          
ATOM     28  O   SER     3      -5.118  -6.457   0.333  1.00  0.00          
ATOM     29  N   ASP     4      -7.018  -5.656  -0.594  1.00  0.00          
ATOM     30  H   ASP     4      -7.751  -5.760  -1.275  1.00  0.00          
ATOM     31  CA  ASP     4      -7.077  -4.396   0.173  1.00  0.00          
ATOM     32  CB  ASP     4      -8.374  -3.638  -0.135  1.00  0.00          
ATOM     33  CG  ASP     4      -8.457  -3.114  -1.571  1.00  0.00          
ATOM     34  OD1 ASP     4      -7.954  -1.993  -1.795  1.00  0.00          
ATOM     35  OD2 ASP     4      -9.077  -3.817  -2.399  1.00  0.00          
ATOM     36  C   ASP     4      -7.029  -4.664   1.682  1.00  0.00          
ATOM     37  O   ASP     4      -6.295  -3.977   2.394  1.00  0.00          
ATOM     38  N   GLU     5      -7.726  -5.722   2.114  1.00  0.00          
ATOM     39  H   GLU     5      -8.254  -6.288   1.471  1.00  0.00          
ATOM     40  CA  GLU     5      -7.797  -6.171   3.508  1.00  0.00          
ATOM     41  CB  GLU     5      -8.848  -7.285   3.656  1.00  0.00          
ATOM     42  CG  GLU     5     -10.266  -6.784   3.394  1.00  0.00          
ATOM     43  CD  GLU     5     -11.325  -7.886   3.498  1.00  0.00          
ATOM     44  OE1 GLU     5     -11.281  -8.653   4.486  1.00  0.00          
ATOM     45  OE2 GLU     5     -12.193  -7.906   2.599  1.00  0.00          
ATOM     46  C   GLU     5      -6.450  -6.661   4.063  1.00  0.00          
ATOM     47  O   GLU     5      -6.159  -6.421   5.226  1.00  0.00          
ATOM     48  N   ASP     6      -5.674  -7.351   3.214  1.00  0.00          
ATOM     49  H   ASP     6      -5.975  -7.586   2.296  1.00  0.00          
ATOM     50  CA  ASP     6      -4.329  -7.836   3.563  1.00  0.00          
ATOM     51  CB  ASP     6      -3.793  -8.785   2.480  1.00  0.00          
ATOM     52  CG  ASP     6      -4.575 -10.089   2.339  1.00  0.00          
ATOM     53  OD1 ASP     6      -5.134 -10.562   3.358  1.00  0.00          
ATOM     54  OD2 ASP     6      -4.588 -10.616   1.198  1.00  0.00          
ATOM     55  C   ASP     6      -3.338  -6.681   3.753  1.00  0.00          
ATOM     56  O   ASP     6      -2.516  -6.725   4.675  1.00  0.00          
ATOM     57  N   PHE     7      -3.439  -5.677   2.884  1.00  0.00          
ATOM     58  H   PHE     7      -4.053  -5.724   2.090  1.00  0.00          
ATOM     59  CA  PHE     7      -2.678  -4.421   2.983  1.00  0.00          
ATOM     60  CB  PHE     7      -2.827  -3.613   1.686  1.00  0.00          
ATOM     61  CG  PHE     7      -1.792  -4.050   0.641  1.00  0.00          
ATOM     62  CD1 PHE     7      -0.565  -3.376   0.568  1.00  0.00          
ATOM     63  HD1 PHE     7      -0.308  -2.613   1.302  1.00  0.00          
ATOM     64  CD2 PHE     7      -2.082  -5.077  -0.269  1.00  0.00          
ATOM     65  HD2 PHE     7      -3.027  -5.615  -0.220  1.00  0.00          
ATOM     66  CE1 PHE     7       0.372  -3.730  -0.417  1.00  0.00          
ATOM     67  HE1 PHE     7       1.317  -3.194  -0.476  1.00  0.00          
ATOM     68  CE2 PHE     7      -1.143  -5.420  -1.256  1.00  0.00          
ATOM     69  HE2 PHE     7      -1.365  -6.230  -1.958  1.00  0.00          
ATOM     70  CZ  PHE     7       0.084  -4.747  -1.329  1.00  0.00          
ATOM     71  HZ  PHE     7       0.816  -5.031  -2.088  1.00  0.00          
ATOM     72  C   PHE     7      -3.029  -3.588   4.210  1.00  0.00          
ATOM     73  O   PHE     7      -2.167  -2.899   4.750  1.00  0.00          
ATOM     74  N   LYS     8      -4.295  -3.652   4.646  1.00  0.00          
ATOM     75  H   LYS     8      -4.997  -4.176   4.164  1.00  0.00          
ATOM     76  CA  LYS     8      -4.758  -2.985   5.868  1.00  0.00          
ATOM     77  CB  LYS     8      -6.288  -2.925   5.848  1.00  0.00          
ATOM     78  CG  LYS     8      -6.853  -1.970   6.898  1.00  0.00          
ATOM     79  CD  LYS     8      -8.385  -1.945   6.855  1.00  0.00          
ATOM     80  CE  LYS     8      -8.936  -0.957   7.878  1.00  0.00          
ATOM     81  NZ  LYS     8     -10.407  -0.927   7.835  1.00  0.00          
ATOM     82  HZ1 LYS     8     -10.738  -0.271   8.518  1.00  0.00          
ATOM     83  HZ2 LYS     8     -10.700  -0.635   6.930  1.00  0.00          
ATOM     84  HZ3 LYS     8     -10.764  -1.839   8.036  1.00  0.00          
ATOM     85  C   LYS     8      -4.261  -3.706   7.133  1.00  0.00          
ATOM     86  O   LYS     8      -3.912  -3.058   8.121  1.00  0.00          
ATOM     87  N   ALA     9      -4.236  -5.042   7.060  1.00  0.00          
ATOM     88  H   ALA     9      -4.468  -5.522   6.220  1.00  0.00          
ATOM     89  CA  ALA     9      -3.856  -5.931   8.176  1.00  0.00          
ATOM     90  CB  ALA     9      -4.228  -7.370   7.820  1.00  0.00          
ATOM     91  C   ALA     9      -2.370  -5.855   8.554  1.00  0.00          
ATOM     92  O   ALA     9      -2.042  -5.922   9.737  1.00  0.00          
ATOM     93  N   VAL    10      -1.511  -5.650   7.552  1.00  0.00          
ATOM     94  H   VAL    10      -1.808  -5.438   6.614  1.00  0.00          
ATOM     95  CA  VAL    10      -0.048  -5.710   7.735  1.00  0.00          
ATOM     96  CB  VAL    10       0.610  -6.714   6.770  1.00  0.00          
ATOM     97  CG1 VAL    10       2.099  -6.900   7.084  1.00  0.00          
ATOM     98  CG2 VAL    10      -0.064  -8.096   6.783  1.00  0.00          
ATOM     99  C   VAL    10       0.523  -4.292   7.618  1.00  0.00          
ATOM    100  O   VAL    10       0.925  -3.723   8.636  1.00  0.00          
ATOM    101  N   PHE    11       0.494  -3.733   6.401  1.00  0.00          
ATOM    102  H   PHE    11       0.148  -4.235   5.605  1.00  0.00          
ATOM    103  CA  PHE    11       0.978  -2.372   6.091  1.00  0.00          
ATOM    104  CB  PHE    11       0.777  -2.132   4.584  1.00  0.00          
ATOM    105  CG  PHE    11       1.260  -0.786   4.030  1.00  0.00          
ATOM    106  CD1 PHE    11       0.416   0.332   4.112  1.00  0.00          
ATOM    107  HD1 PHE    11      -0.465   0.316   4.762  1.00  0.00          
ATOM    108  CD2 PHE    11       2.390  -0.748   3.207  1.00  0.00          
ATOM    109  HD2 PHE    11       3.082  -1.591   3.191  1.00  0.00          
ATOM    110  CE1 PHE    11       0.682   1.475   3.354  1.00  0.00          
ATOM    111  HE1 PHE    11       0.031   2.346   3.415  1.00  0.00          
ATOM    112  CE2 PHE    11       2.657   0.393   2.438  1.00  0.00          
ATOM    113  HE2 PHE    11       3.468   0.379   1.722  1.00  0.00          
ATOM    114  CZ  PHE    11       1.802   1.499   2.513  1.00  0.00          
ATOM    115  HZ  PHE    11       2.002   2.383   1.904  1.00  0.00          
ATOM    116  C   PHE    11       0.272  -1.283   6.912  1.00  0.00          
ATOM    117  O   PHE    11       0.886  -0.265   7.226  1.00  0.00          
ATOM    118  N   GLY    12      -1.011  -1.512   7.200  1.00  0.00          
ATOM    119  H   GLY    12      -1.482  -2.352   6.909  1.00  0.00          
ATOM    120  CA  GLY    12      -1.866  -0.579   7.961  1.00  0.00          
ATOM    121  C   GLY    12      -3.038  -0.066   7.117  1.00  0.00          
ATOM    122  O   GLY    12      -4.155   0.036   7.611  1.00  0.00          
ATOM    123  N   MET    13      -2.757   0.185   5.835  1.00  0.00          
ATOM    124  H   MET    13      -1.874  -0.055   5.419  1.00  0.00          
ATOM    125  CA  MET    13      -3.705   0.824   4.906  1.00  0.00          
ATOM    126  CB  MET    13      -3.124   2.125   4.324  1.00  0.00          
ATOM    127  CG  MET    13      -2.776   3.198   5.369  1.00  0.00          
ATOM    128  SD  MET    13      -1.222   2.865   6.283  1.00  0.00          
ATOM    129  CE  MET    13      -1.354   4.102   7.556  1.00  0.00          
ATOM    130  C   MET    13      -4.026  -0.107   3.726  1.00  0.00          
ATOM    131  O   MET    13      -3.124  -0.715   3.149  1.00  0.00          
ATOM    132  N   THR    14      -5.303  -0.078   3.340  1.00  0.00          
ATOM    133  H   THR    14      -6.001   0.418   3.866  1.00  0.00          
ATOM    134  CA  THR    14      -5.826  -0.761   2.140  1.00  0.00          
ATOM    135  CB  THR    14      -7.339  -0.549   1.973  1.00  0.00          
ATOM    136  OG1 THR    14      -7.678   0.837   1.975  1.00  0.00          
ATOM    137  HG1 THR    14      -8.671   0.943   1.896  1.00  0.00          
ATOM    138  CG2 THR    14      -8.160  -1.301   3.029  1.00  0.00          
ATOM    139  C   THR    14      -5.132  -0.219   0.883  1.00  0.00          
ATOM    140  O   THR    14      -4.570   0.880   0.901  1.00  0.00          
ATOM    141  N   ARG    15      -5.196  -1.006  -0.201  1.00  0.00          
ATOM    142  H   ARG    15      -5.605  -1.913  -0.177  1.00  0.00          
ATOM    143  CA  ARG    15      -4.670  -0.587  -1.515  1.00  0.00          
ATOM    144  CB  ARG    15      -4.831  -1.713  -2.544  1.00  0.00          
ATOM    145  CG  ARG    15      -3.885  -2.880  -2.264  1.00  0.00          
ATOM    146  CD  ARG    15      -4.017  -4.008  -3.291  1.00  0.00          
ATOM    147  NE  ARG    15      -5.281  -4.742  -3.132  1.00  0.00          
ATOM    148  HE  ARG    15      -5.438  -5.130  -2.226  1.00  0.00          
ATOM    149  CZ  ARG    15      -6.220  -4.930  -4.077  1.00  0.00          
ATOM    150  NH1 ARG    15      -6.120  -4.382  -5.298  1.00  0.00          
ATOM    151 HH11 ARG    15      -5.326  -3.810  -5.523  1.00  0.00          
ATOM    152 HH12 ARG    15      -6.836  -4.541  -5.987  1.00  0.00          
ATOM    153  NH2 ARG    15      -7.207  -5.804  -3.848  1.00  0.00          
ATOM    154 HH21 ARG    15      -7.240  -6.303  -2.975  1.00  0.00          
ATOM    155 HH22 ARG    15      -7.912  -5.954  -4.539  1.00  0.00          
ATOM    156  C   ARG    15      -5.326   0.694  -2.051  1.00  0.00          
ATOM    157  O   ARG    15      -4.668   1.485  -2.719  1.00  0.00          
ATOM    158  N   SER    16      -6.611   0.863  -1.731  1.00  0.00          
ATOM    159  H   SER    16      -7.125   0.179  -1.217  1.00  0.00          
ATOM    160  CA  SER    16      -7.402   2.062  -2.086  1.00  0.00          
ATOM    161  CB  SER    16      -8.871   1.789  -1.741  1.00  0.00          
ATOM    162  OG  SER    16      -9.695   2.876  -2.195  1.00  0.00          
ATOM    163  HG  SER    16     -10.652   2.692  -1.950  1.00  0.00          
ATOM    164  C   SER    16      -6.887   3.317  -1.356  1.00  0.00          
ATOM    165  O   SER    16      -6.744   4.368  -1.973  1.00  0.00          
ATOM    166  N   ALA    17      -6.601   3.158  -0.050  1.00  0.00          
ATOM    167  H   ALA    17      -6.774   2.304   0.429  1.00  0.00          
ATOM    168  CA  ALA    17      -6.035   4.229   0.795  1.00  0.00          
ATOM    169  CB  ALA    17      -6.027   3.788   2.251  1.00  0.00          
ATOM    170  C   ALA    17      -4.613   4.617   0.350  1.00  0.00          
ATOM    171  O   ALA    17      -4.267   5.788   0.377  1.00  0.00          
ATOM    172  N   LYS    18      -3.847   3.610  -0.088  1.00  0.00          
ATOM    173  H   LYS    18      -4.168   2.665  -0.063  1.00  0.00          
ATOM    174  CA  LYS    18      -2.488   3.764  -0.634  1.00  0.00          
ATOM    175  CB  LYS    18      -1.879   2.372  -0.875  1.00  0.00          
ATOM    176  CG  LYS    18      -1.492   1.680   0.432  1.00  0.00          
ATOM    177  CD  LYS    18      -1.060   0.215   0.255  1.00  0.00          
ATOM    178  CE  LYS    18       0.317   0.025  -0.397  1.00  0.00          
ATOM    179  NZ  LYS    18       0.322   0.239  -1.852  1.00  0.00          
ATOM    180  HZ1 LYS    18       1.240   0.102  -2.209  1.00  0.00          
ATOM    181  HZ2 LYS    18      -0.309  -0.394  -2.286  1.00  0.00          
ATOM    182  HZ3 LYS    18       0.029   1.186  -2.045  1.00  0.00          
ATOM    183  C   LYS    18      -2.476   4.567  -1.937  1.00  0.00          
ATOM    184  O   LYS    18      -1.575   5.382  -2.143  1.00  0.00          
ATOM    185  N   ALA    19      -3.500   4.371  -2.768  1.00  0.00          
ATOM    186  H   ALA    19      -4.201   3.678  -2.585  1.00  0.00          
ATOM    187  CA  ALA    19      -3.685   5.108  -4.030  1.00  0.00          
ATOM    188  CB  ALA    19      -4.872   4.518  -4.795  1.00  0.00          
ATOM    189  C   ALA    19      -3.906   6.604  -3.773  1.00  0.00          
ATOM    190  O   ALA    19      -3.305   7.437  -4.462  1.00  0.00          
ATOM    191  N   ASN    20      -4.679   6.915  -2.734  1.00  0.00          
ATOM    192  H   ASN    20      -5.154   6.213  -2.194  1.00  0.00          
ATOM    193  CA  ASN    20      -4.908   8.288  -2.254  1.00  0.00          
ATOM    194  CB  ASN    20      -5.989   8.258  -1.154  1.00  0.00          
ATOM    195  CG  ASN    20      -6.368   9.656  -0.663  1.00  0.00          
ATOM    196  OD1 ASN    20      -5.754  10.194   0.254  1.00  0.00          
ATOM    197  ND2 ASN    20      -7.384  10.221  -1.310  1.00  0.00          
ATOM    198 HD21 ASN    20      -7.840   9.740  -2.052  1.00  0.00          
ATOM    199 HD22 ASN    20      -7.698  11.141  -1.046  1.00  0.00          
ATOM    200  C   ASN    20      -3.609   8.917  -1.730  1.00  0.00          
ATOM    201  O   ASN    20      -3.331  10.089  -1.993  1.00  0.00          
ATOM    202  N   LEU    21      -2.836   8.102  -1.002  1.00  0.00          
ATOM    203  H   LEU    21      -3.124   7.184  -0.757  1.00  0.00          
ATOM    204  CA  LEU    21      -1.505   8.469  -0.489  1.00  0.00          
ATOM    205  CB  LEU    21      -0.983   7.362   0.444  1.00  0.00          
ATOM    206  CG  LEU    21      -1.790   7.209   1.743  1.00  0.00          
ATOM    207  CD1 LEU    21      -1.423   5.877   2.396  1.00  0.00          
ATOM    208  CD2 LEU    21      -1.494   8.353   2.719  1.00  0.00          
ATOM    209  C   LEU    21      -0.502   8.639  -1.633  1.00  0.00          
ATOM    210  O   LEU    21      -0.599   7.979  -2.674  1.00  0.00          
ATOM    211  N   PHE    22       0.439   9.551  -1.399  1.00  0.00          
ATOM    212  H   PHE    22       0.429  10.137  -0.589  1.00  0.00          
ATOM    213  CA  PHE    22       1.578   9.806  -2.302  1.00  0.00          
ATOM    214  CB  PHE    22       2.416  10.977  -1.781  1.00  0.00          
ATOM    215  CG  PHE    22       1.646  12.298  -1.682  1.00  0.00          
ATOM    216  CD1 PHE    22       0.947  12.816  -2.782  1.00  0.00          
ATOM    217  HD1 PHE    22       0.989  12.304  -3.751  1.00  0.00          
ATOM    218  CD2 PHE    22       1.606  12.972  -0.452  1.00  0.00          
ATOM    219  HD2 PHE    22       2.144  12.588   0.409  1.00  0.00          
ATOM    220  CE1 PHE    22       0.217  14.005  -2.662  1.00  0.00          
ATOM    221  HE1 PHE    22      -0.331  14.401  -3.515  1.00  0.00          
ATOM    222  CE2 PHE    22       0.875  14.161  -0.332  1.00  0.00          
ATOM    223  HE2 PHE    22       0.845  14.689   0.624  1.00  0.00          
ATOM    224  CZ  PHE    22       0.176  14.679  -1.432  1.00  0.00          
ATOM    225  HZ  PHE    22      -0.403  15.592  -1.337  1.00  0.00          
ATOM    226  C   PHE    22       2.472   8.551  -2.383  1.00  0.00          
ATOM    227  O   PHE    22       2.434   7.707  -1.492  1.00  0.00          
ATOM    228  N   LEU    23       3.242   8.458  -3.462  1.00  0.00          
ATOM    229  H   LEU    23       3.243   9.148  -4.184  1.00  0.00          
ATOM    230  CA  LEU    23       4.183   7.343  -3.676  1.00  0.00          
ATOM    231  CB  LEU    23       4.882   7.500  -5.039  1.00  0.00          
ATOM    232  CG  LEU    23       5.783   6.314  -5.402  1.00  0.00          
ATOM    233  CD1 LEU    23       4.988   5.040  -5.683  1.00  0.00          
ATOM    234  CD2 LEU    23       6.662   6.677  -6.604  1.00  0.00          
ATOM    235  C   LEU    23       5.200   7.220  -2.535  1.00  0.00          
ATOM    236  O   LEU    23       5.400   6.126  -2.023  1.00  0.00          
ATOM    237  N   TRP    24       5.749   8.362  -2.107  1.00  0.00          
ATOM    238  H   TRP    24       5.530   9.241  -2.529  1.00  0.00          
ATOM    239  CA  TRP    24       6.702   8.434  -0.992  1.00  0.00          
ATOM    240  CB  TRP    24       7.394   9.805  -0.951  1.00  0.00          
ATOM    241  CG  TRP    24       6.431  10.993  -0.785  1.00  0.00          
ATOM    242  CD1 TRP    24       5.923  11.726  -1.776  1.00  0.00          
ATOM    243  HD1 TRP    24       6.020  11.496  -2.840  1.00  0.00          
ATOM    244  CD2 TRP    24       6.044  11.586   0.414  1.00  0.00          
ATOM    245  NE1 TRP    24       5.246  12.751  -1.268  1.00  0.00          
ATOM    246  HE1 TRP    24       4.767  13.450  -1.809  1.00  0.00          
ATOM    247  CE2 TRP    24       5.298  12.709   0.056  1.00  0.00          
ATOM    248  CE3 TRP    24       6.299  11.295   1.760  1.00  0.00          
ATOM    249  HE3 TRP    24       6.864  10.406   2.039  1.00  0.00          
ATOM    250  CZ2 TRP    24       4.788  13.556   1.061  1.00  0.00          
ATOM    251  HZ2 TRP    24       4.190  14.418   0.787  1.00  0.00          
ATOM    252  CZ3 TRP    24       5.799  12.151   2.762  1.00  0.00          
ATOM    253  HZ3 TRP    24       5.990  11.919   3.805  1.00  0.00          
ATOM    254  CH2 TRP    24       5.053  13.273   2.405  1.00  0.00          
ATOM    255  HH2 TRP    24       4.670  13.944   3.175  1.00  0.00          
ATOM    256  C   TRP    24       6.078   8.075   0.369  1.00  0.00          
ATOM    257  O   TRP    24       6.753   7.491   1.216  1.00  0.00          
ATOM    258  N   LYS    25       4.802   8.426   0.544  1.00  0.00          
ATOM    259  H   LYS    25       4.309   8.997  -0.111  1.00  0.00          
ATOM    260  CA  LYS    25       4.001   8.019   1.717  1.00  0.00          
ATOM    261  CB  LYS    25       2.583   8.613   1.639  1.00  0.00          
ATOM    262  CG  LYS    25       2.484  10.083   2.048  1.00  0.00          
ATOM    263  CD  LYS    25       2.624  10.241   3.565  1.00  0.00          
ATOM    264  CE  LYS    25       2.331  11.681   3.998  1.00  0.00          
ATOM    265  NZ  LYS    25       2.484  11.832   5.444  1.00  0.00          
ATOM    266  HZ1 LYS    25       2.283  12.783   5.704  1.00  0.00          
ATOM    267  HZ2 LYS    25       1.858  11.220   5.918  1.00  0.00          
ATOM    268  HZ3 LYS    25       3.431  11.619   5.711  1.00  0.00          
ATOM    269  C   LYS    25       3.885   6.495   1.807  1.00  0.00          
ATOM    270  O   LYS    25       4.192   5.927   2.858  1.00  0.00          
ATOM    271  N   GLN    26       3.585   5.871   0.670  1.00  0.00          
ATOM    272  H   GLN    26       3.446   6.377  -0.188  1.00  0.00          
ATOM    273  CA  GLN    26       3.423   4.410   0.519  1.00  0.00          
ATOM    274  CB  GLN    26       2.964   4.063  -0.900  1.00  0.00          
ATOM    275  CG  GLN    26       1.560   4.593  -1.209  1.00  0.00          
ATOM    276  CD  GLN    26       1.177   4.305  -2.661  1.00  0.00          
ATOM    277  OE1 GLN    26       0.573   3.288  -2.966  1.00  0.00          
ATOM    278  NE2 GLN    26       1.513   5.253  -3.527  1.00  0.00          
ATOM    279 HE21 GLN    26       1.983   6.078  -3.213  1.00  0.00          
ATOM    280 HE22 GLN    26       1.304   5.141  -4.502  1.00  0.00          
ATOM    281  C   GLN    26       4.730   3.661   0.825  1.00  0.00          
ATOM    282  O   GLN    26       4.687   2.635   1.501  1.00  0.00          
ATOM    283  N   GLN    27       5.853   4.214   0.366  1.00  0.00          
ATOM    284  H   GLN    27       5.847   5.077  -0.140  1.00  0.00          
ATOM    285  CA  GLN    27       7.187   3.619   0.545  1.00  0.00          
ATOM    286  CB  GLN    27       8.228   4.319  -0.340  1.00  0.00          
ATOM    287  CG  GLN    27       7.931   4.218  -1.843  1.00  0.00          
ATOM    288  CD  GLN    27       7.865   2.770  -2.353  1.00  0.00          
ATOM    289  OE1 GLN    27       6.823   2.125  -2.313  1.00  0.00          
ATOM    290  NE2 GLN    27       9.014   2.298  -2.833  1.00  0.00          
ATOM    291 HE21 GLN    27       9.830   2.874  -2.853  1.00  0.00          
ATOM    292 HE22 GLN    27       9.060   1.359  -3.191  1.00  0.00          
ATOM    293  C   GLN    27       7.651   3.646   2.007  1.00  0.00          
ATOM    294  O   GLN    27       8.201   2.661   2.493  1.00  0.00          
ATOM    295  N   ALA    28       7.385   4.769   2.687  1.00  0.00          
ATOM    296  H   ALA    28       6.928   5.553   2.260  1.00  0.00          
ATOM    297  CA  ALA    28       7.722   4.961   4.109  1.00  0.00          
ATOM    298  CB  ALA    28       7.473   6.428   4.495  1.00  0.00          
ATOM    299  C   ALA    28       6.913   4.022   5.023  1.00  0.00          
ATOM    300  O   ALA    28       7.483   3.394   5.909  1.00  0.00          
ATOM    301  N   LEU    29       5.613   3.921   4.738  1.00  0.00          
ATOM    302  H   LEU    29       5.190   4.447   4.001  1.00  0.00          
ATOM    303  CA  LEU    29       4.675   3.040   5.451  1.00  0.00          
ATOM    304  CB  LEU    29       3.231   3.380   5.061  1.00  0.00          
ATOM    305  CG  LEU    29       2.794   4.783   5.509  1.00  0.00          
ATOM    306  CD1 LEU    29       1.496   5.154   4.808  1.00  0.00          
ATOM    307  CD2 LEU    29       2.596   4.838   7.031  1.00  0.00          
ATOM    308  C   LEU    29       4.936   1.543   5.206  1.00  0.00          
ATOM    309  O   LEU    29       4.571   0.722   6.032  1.00  0.00          
ATOM    310  N   LYS    30       5.495   1.250   4.034  1.00  0.00          
ATOM    311  H   LYS    30       5.654   1.942   3.335  1.00  0.00          
ATOM    312  CA  LYS    30       5.933  -0.103   3.626  1.00  0.00          
ATOM    313  CB  LYS    30       6.330  -0.029   2.152  1.00  0.00          
ATOM    314  CG  LYS    30       6.598  -1.384   1.494  1.00  0.00          
ATOM    315  CD  LYS    30       7.010  -1.248   0.026  1.00  0.00          
ATOM    316  CE  LYS    30       8.398  -0.621  -0.147  1.00  0.00          
ATOM    317  NZ  LYS    30       8.782  -0.554  -1.569  1.00  0.00          
ATOM    318  HZ1 LYS    30       9.689  -0.144  -1.651  1.00  0.00          
ATOM    319  HZ2 LYS    30       8.790  -1.475  -1.953  1.00  0.00          
ATOM    320  HZ3 LYS    30       8.111   0.007  -2.063  1.00  0.00          
ATOM    321  C   LYS    30       7.108  -0.558   4.498  1.00  0.00          
ATOM    322  O   LYS    30       7.054  -1.645   5.085  1.00  0.00          
ATOM    323  N   LYS    31       8.081   0.350   4.683  1.00  0.00          
ATOM    324  H   LYS    31       8.034   1.241   4.241  1.00  0.00          
ATOM    325  CA  LYS    31       9.276   0.140   5.509  1.00  0.00          
ATOM    326  CB  LYS    31      10.183   1.374   5.432  1.00  0.00          
ATOM    327  CG  LYS    31      10.807   1.573   4.047  1.00  0.00          
ATOM    328  CD  LYS    31      11.552   2.903   3.924  1.00  0.00          
ATOM    329  CE  LYS    31      12.836   2.957   4.763  1.00  0.00          
ATOM    330  NZ  LYS    31      13.480   4.274   4.641  1.00  0.00          
ATOM    331  HZ1 LYS    31      14.311   4.280   5.193  1.00  0.00          
ATOM    332  HZ2 LYS    31      13.722   4.438   3.685  1.00  0.00          
ATOM    333  HZ3 LYS    31      12.857   4.984   4.956  1.00  0.00          
ATOM    334  C   LYS    31       8.924  -0.147   6.972  1.00  0.00          
ATOM    335  O   LYS    31       9.494  -1.065   7.576  1.00  0.00          
ATOM    336  N   GLU    32       7.944   0.597   7.486  1.00  0.00          
ATOM    337  H   GLU    32       7.487   1.316   6.951  1.00  0.00          
ATOM    338  CA  GLU    32       7.435   0.448   8.862  1.00  0.00          
ATOM    339  CB  GLU    32       6.534   1.637   9.235  1.00  0.00          
ATOM    340  CG  GLU    32       7.220   3.006   9.174  1.00  0.00          
ATOM    341  CD  GLU    32       8.422   3.102  10.125  1.00  0.00          
ATOM    342  OE1 GLU    32       8.200   3.460  11.300  1.00  0.00          
ATOM    343  OE2 GLU    32       9.544   2.807   9.645  1.00  0.00          
ATOM    344  C   GLU    32       6.679  -0.874   9.014  1.00  0.00          
ATOM    345  O   GLU    32       7.076  -1.723   9.814  1.00  0.00          
ATOM    346  N   LYS    33       5.628  -1.023   8.202  1.00  0.00          
ATOM    347  H   LYS    33       5.375  -0.331   7.534  1.00  0.00          
ATOM    348  CA  LYS    33       4.748  -2.204   8.206  1.00  0.00          
ATOM    349  CB  LYS    33       3.394  -1.837   8.828  1.00  0.00          
ATOM    350  CG  LYS    33       3.456  -1.532  10.329  1.00  0.00          
ATOM    351  CD  LYS    33       3.812  -2.773  11.156  1.00  0.00          
ATOM    352  CE  LYS    33       3.977  -2.438  12.643  1.00  0.00          
ATOM    353  NZ  LYS    33       5.134  -1.572  12.893  1.00  0.00          
ATOM    354  HZ1 LYS    33       5.208  -1.387  13.869  1.00  0.00          
ATOM    355  HZ2 LYS    33       5.966  -2.032  12.577  1.00  0.00          
ATOM    356  HZ3 LYS    33       5.027  -0.709  12.395  1.00  0.00          
ATOM    357  C   LYS    33       4.547  -2.718   6.779  1.00  0.00          
ATOM    358  O   LYS    33       4.209  -1.961   5.869  1.00  0.00          
ATOM    359  N   GLY    34       4.736  -4.040   6.646  1.00  0.00          
ATOM    360  H   GLY    34       4.993  -4.616   7.420  1.00  0.00          
ATOM    361  CA  GLY    34       4.584  -4.769   5.373  1.00  0.00          
ATOM    362  C   GLY    34       5.559  -4.246   4.321  1.00  0.00          
ATOM    363  O   GLY    34       5.184  -3.393   3.501  1.00  0.00          
ATOM    364  N   LEU    35       6.750  -4.826   4.329  1.00  0.00          
ATOM    365  H   LEU    35       6.970  -5.593   4.931  1.00  0.00          
ATOM    366  CA  LEU    35       7.870  -4.405   3.469  1.00  0.00          
ATOM    367  CB  LEU    35       9.125  -4.202   4.325  1.00  0.00          
ATOM    368  CG  LEU    35      10.374  -3.752   3.544  1.00  0.00          
ATOM    369  CD1 LEU    35      10.201  -2.357   2.922  1.00  0.00          
ATOM    370  CD2 LEU    35      11.589  -3.776   4.472  1.00  0.00          
ATOM    371  C   LEU    35       8.080  -5.447   2.359  1.00  0.00          
ATOM    372  O   LEU    35       8.477  -6.585   2.609  1.00  0.00          
ATOM    373  N   PHE    36       7.689  -5.017   1.163  1.00  0.00          
ATOM    374  H   PHE    36       7.321  -4.104   1.017  1.00  0.00          
ATOM    375  CA  PHE    36       7.748  -5.844  -0.052  1.00  0.00          
ATOM    376  CB  PHE    36       6.322  -6.128  -0.555  1.00  0.00          
ATOM    377  CG  PHE    36       5.581  -7.103   0.359  1.00  0.00          
ATOM    378  CD1 PHE    36       5.553  -8.469   0.046  1.00  0.00          
ATOM    379  HD1 PHE    36       6.006  -8.829  -0.876  1.00  0.00          
ATOM    380  CD2 PHE    36       4.993  -6.649   1.555  1.00  0.00          
ATOM    381  HD2 PHE    36       5.002  -5.587   1.794  1.00  0.00          
ATOM    382  CE1 PHE    36       4.928  -9.381   0.918  1.00  0.00          
ATOM    383  HE1 PHE    36       4.901 -10.434   0.666  1.00  0.00          
ATOM    384  CE2 PHE    36       4.378  -7.562   2.427  1.00  0.00          
ATOM    385  HE2 PHE    36       3.945  -7.211   3.362  1.00  0.00          
ATOM    386  CZ  PHE    36       4.351  -8.928   2.113  1.00  0.00          
ATOM    387  HZ  PHE    36       3.850  -9.631   2.776  1.00  0.00          
ATOM    388  C   PHE    36       8.585  -5.175  -1.150  1.00  0.00          
ATOM    389  O1  PHE    36       8.511  -3.929  -1.263  1.00  0.00          
ATOM    390  O2  PHE    36       9.261  -5.933  -1.883  1.00  0.00          
TER   
END
